# Supplementary material for: Time value of informal care of people with alzheimer’s disease in Spain: a population-based analysis
Source: Eur J Health Econ. 2024 Aug 9;26(3):377–402. doi: 10.1007/s10198-024-01713-y (PMC11937268; doi:10.1007/s10198-024-01713-y)
Supplement: Supplementary file 1 — Supplementary Material 1 [file 10198_2024_1713_MOESM1_ESM.eml]

From: Kathleen Manipis <Kathleen.Manipis@uts.edu.au>
To: European Journal HE <ejhe@uni-bielefeld.de>
Subject: RE: [EXTERNAL] EJHE: Thank you for agreeing to review
Thread-Topic: [EXTERNAL] EJHE: Thank you for agreeing to review
Thread-Index: AQHaoCLtgTUZROjMzUqZdgH/+ZmlgLG6TKGwgAHFCDCABK9N8A==
Date: Mon, 10 Jun 2024 06:47:41 +0000
Message-ID: <ME3PR01MB83240723123AF6E969F77F71B3C62@ME3PR01MB8324.ausprd01.prod.outlook.com>
References: <010f018f50cba662-839958bb-21d5-45c5-90fc-09953acfd73a-000000@us-east-2.amazonses.com>
 <SY4PR01MB83265846523AF9BF699D8EB1B3FA2@SY4PR01MB8326.ausprd01.prod.outlook.com>
 <3a1aa5b9bc644eb78893c498cfe16f74@uni-bielefeld.de>
In-Reply-To: <3a1aa5b9bc644eb78893c498cfe16f74@uni-bielefeld.de>
X-MS-Has-Attach: yes
X-MS-TNEF-Correlator:
X-MS-Exchange-Organization-RecordReviewCfmType: 0
x-ms-exchange-organization-originalclientipaddress: 138.25.46.136
x-ms-exchange-organization-originalserveripaddress: 2603:10c6:220:1b0::12
Content-Language: en-US
Content-Type: multipart/mixed;
	boundary="_011_ME3PR01MB83240723123AF6E969F77F71B3C62ME3PR01MB8324ausp_"
MIME-Version: 1.0

--_011_ME3PR01MB83240723123AF6E969F77F71B3C62ME3PR01MB8324ausp_
Content-Type: multipart/related;
	boundary="_010_ME3PR01MB83240723123AF6E969F77F71B3C62ME3PR01MB8324ausp_";
	type="multipart/alternative"

--_010_ME3PR01MB83240723123AF6E969F77F71B3C62ME3PR01MB8324ausp_
Content-Type: multipart/alternative;
	boundary="_000_ME3PR01MB83240723123AF6E969F77F71B3C62ME3PR01MB8324ausp_"

--_000_ME3PR01MB83240723123AF6E969F77F71B3C62ME3PR01MB8324ausp_
Content-Type: text/plain; charset="utf-8"
Content-Transfer-Encoding: quoted-printable

Hi Janet,


I seem to have the same issue every time I try uploading comments into the =
system for Springer publications. It brings me to the author page and not t=
he reviewer page. I=E2=80=99m sending to you in the interest of sending rev=
iew comments back as soon as possible. I=E2=80=99ve attached a word documen=
t with my comments. My recommendation is major revision.


Please feel free to contact me and let me know if you need anything else fr=
om me.


Kind regards,

Kathleen


------------------------------------


Kathleen Manipis, PhD

Research Fellow, CHERE


Centre for Health Economics Research and Evaluation | Faculty of Health  | =
 University of Technology Sydney
Level 5, Building 20, 100 Broadway, Chippendale NSW 2008 | PO Box 123, Broa=
dway NSW 2007


We respectfully acknowledge that we are located on the land of the Gadigal =
people of the Eora nation. The Gadigal people have cared for their communit=
y, land and waters for thousands of generations, based on their deep knowle=
dge of their country. We pay our respects to their Ancestors, their Elders =
and acknowledge their ongoing status as the First Peoples of this land.


chere.uts.edu.au<https://urldefense.com/v3/__http://health.uts.edu.au/__;!!=
NLFGqXoFfo8MMQ!upik0xXaJrxphStiP6A57N4KcNXbhO4nTCXyQlUiVDjPFOJNJSi8Z70XMbJI=
OlZQoKxQNETunbzmuuw4roE0mMAE-IvNcY-dtg$ >


<https://urldefense.com/v3/__https://twitter.com/uts_health__;!!NLFGqXoFfo8=
MMQ!upik0xXaJrxphStiP6A57N4KcNXbhO4nTCXyQlUiVDjPFOJNJSi8Z70XMbJIOlZQoKxQNET=
unbzmuuw4roE0mMAE-IvAAumvfg$ >

<https://urldefense.com/v3/__https://www.facebook.com/UTSHealth__;!!NLFGqXo=
Ffo8MMQ!upik0xXaJrxphStiP6A57N4KcNXbhO4nTCXyQlUiVDjPFOJNJSi8Z70XMbJIOlZQoKx=
QNETunbzmuuw4roE0mMAE-IvCyVcBXQ$ >

<https://urldefense.com/v3/__https://www.linkedin.com/company/uts-faculty-o=
f-health__;!!NLFGqXoFfo8MMQ!upik0xXaJrxphStiP6A57N4KcNXbhO4nTCXyQlUiVDjPFOJ=
NJSi8Z70XMbJIOlZQoKxQNETunbzmuuw4roE0mMAE-Is8a3aybg$ >

<https://urldefense.com/v3/__https://instagram.com/utshealth/__;!!NLFGqXoFf=
o8MMQ!upik0xXaJrxphStiP6A57N4KcNXbhO4nTCXyQlUiVDjPFOJNJSi8Z70XMbJIOlZQoKxQN=
ETunbzmuuw4roE0mMAE-ItSLmnE0w$ >

<https://urldefense.com/v3/__https://www.youtube.com/playlist?list=3DPLKI3b=
XqM2ppkdTz3FUJGB3ssx66tcGOhS__;!!NLFGqXoFfo8MMQ!upik0xXaJrxphStiP6A57N4KcNX=
bhO4nTCXyQlUiVDjPFOJNJSi8Z70XMbJIOlZQoKxQNETunbzmuuw4roE0mMAE-Iu48eT52A$ >


UTS CRICOS Provider Code: 00099F DISCLAIMER: This email message and any acc=
ompanying attachments may contain confidential information. If you are not =
the intended recipient, do not read, use, disseminate, distribute or copy t=
his message or attachments. If you have received this message in error, ple=
ase notify the sender immediately and delete this message. Any views expres=
sed in this message are those of the individual sender, except where the se=
nder expressly, and with authority, states them to be the views of the Univ=
ersity of Technology Sydney. Before opening any attachments, please check t=
hem for viruses and defects. Think. Green. Do. Please consider the environm=
ent before printing this email.


From: European Journal HE <ejhe@uni-bielefeld.de>
Sent: Friday, 7 June 2024 5:05 PM
To: Kathleen Manipis <Kathleen.Manipis@uts.edu.au>
Subject: AW: [EXTERNAL] EJHE: Thank you for agreeing to review


Dear Ms Manipis,


Thank you for keeping us updated. We look forward to your review!


Kind regards

Janett Geilert


Assistent for Managing Editor EJHE


--

European Journal of Health Economics

Editor-in-Chief: Prof. Dr. J.-Matthias Graf von der Schulenburg

Managing Editor: Prof. Dr. Wolfgang Greiner

University of Bielefeld

School of Public Health

Department for Health Economics

Tel.: 49 (0) 521 106 6989

Fax:  49 (0) 521 106 156989

Mail:ejhe@uni-bielefeld.de<mailto:Mail:ejhe@uni-bielefeld.de>

Editorial Board:                          Fernando Anto=C3=B1anzas

                                          Julia Bonastre

                                          Werner Brouwer

                                          Luke Connelly

                                          Michael Drummond

                                          Livio Garattini

                                          L=C3=A1szl=C3=B3 Gul=C3=A1csi

                                          Panos Kanavos

                                          Peter Lindgren

http://www.springer.com/10198<http://www.springer.com/10198>


Von: Kathleen Manipis <Kathleen.Manipis@uts.edu.au<mailto:Kathleen.Manipis@=
uts.edu.au>>
Gesendet: Donnerstag, 6. Juni 2024 06:07
An: European Journal HE <ejhe@uni-bielefeld.de<mailto:ejhe@uni-bielefeld.de=
>>
Betreff: RE: [EXTERNAL] EJHE: Thank you for agreeing to review


Hi Wolfgang,


I=E2=80=99m so sorry that I haven=E2=80=99t sent in my comments yet. Would =
it be ok if I sent these in next Monday (10th of June)?


Kind regards,

Kathleen


From: em.ejhe.18.8b3552.1bdf2d3e@editorialmanager.com<mailto:em.ejhe.18.8b3=
552.1bdf2d3e@editorialmanager.com> <em.ejhe.18.8b3552.1bdf2d3e@editorialman=
ager.com<mailto:em.ejhe.18.8b3552.1bdf2d3e@editorialmanager.com>> On Behalf=
 Of Wolfgang Greiner
Sent: Tuesday, 7 May 2024 12:05 PM
To: Kathleen Manipis <kathleen.manipis@uts.edu.au<mailto:kathleen.manipis@u=
ts.edu.au>>
Subject: [EXTERNAL] EJHE: Thank you for agreeing to review


Dear Ms Manipis,

Thank you for agreeing to review manuscript EJHE-D-23-00241R1 for The Europ=
ean Journal of Health Economics.

I would be grateful if you would review a paper entitled "Routine measureme=
nt in Low Back Pain; Towards a pragmatic patient-reported productivity cost=
 outcome measurement using the Institute for Medical Technology Assessment =
productivity cost questionnaire." for this journal.

If you would like to view and/or download the submission, please click this=
 link: https://www.editorialmanager.com/ejhe/l.asp?i=3D186109&l=3DHGMD5PCU<=
https://www.editorialmanager.com/ejhe/l.asp?i=3D186109&l=3DHGMD5PCU>

If you are ready to submit your comments, you may click this link: https://=
www.editorialmanager.com/ejhe/l.asp?i=3D186110&l=3DRJ1GYN1U<https://www.edi=
torialmanager.com/ejhe/l.asp?i=3D186110&l=3DRJ1GYN1U>

If possible, I would appreciate receiving your review by 05-06-2024.

You may submit your comments online.

Your username is: Kathleen
If you forgot your password, you can click the 'Send Login Details' link on=
 the EM Login page at https://www.editorialmanager.com/ejhe/<https://www.ed=
itorialmanager.com/ejhe>


There you will find spaces for confidential comments to the editor, comment=
s for the author and a report form to be completed.

With kind regards

Wolfgang Greiner
Managing Editor/Editor-in-Chief
The European Journal of Health Economics

*If clicking the link above does not open an Editorial Manager window, your=
 email program may have inserted some spaces and/or line markers into the l=
ink. Please open a browser window manually and copy and paste the entire li=
nk from the email into the url address box. The link starts with the letter=
s "http" and ends with the letters "rev=3DX" (where X represents a number s=
uch as 0,1,2, etc.) Note that the end of the link may be shown on a differe=
nt line in this email, and may be shown in a different color than the begin=
ning of the link. The entire link must be copied and pasted into the browse=
r in order for the correct Editorial Manager window to be displayed. After =
copying the link into the url address box, you must also remove any spaces =
and line markers (e.g. > or >>) by using the delete or backspace keys on yo=
ur keyboard.


This letter contains confidential information, is for your own use, and sho=
uld not be forwarded to third parties.

Recipients of this email are registered users within the Editorial Manager =
database for this journal. We will keep your information on file to use in =
the process of submitting, evaluating and publishing a manuscript. For more=
 information on how we use your personal details please see our privacy pol=
icy at https://www.springernature.com/production-privacy-policy<https://www=
.springernature.com/production-privacy-policy>. If you no longer wish to re=
ceive messages from this journal or you have questions regarding database m=
anagement, please contact the Publication Office at the link below.

__________________________________________________
In compliance with data protection regulations, you may request that we rem=
ove your personal registration details at any time. (Use the following URL:=
 https://www.editorialmanager.com/ejhe/login.asp?a=3Dr<https://www.editoria=
lmanager.com/ejhe/login.asp?a=3Dr>). Please contact the publication office =
if you have any questions.


UTS CRICOS Provider Code: 00099F DISCLAIMER: This email message and any acc=
ompanying attachments may contain confidential information. If you are not =
the intended recipient, do not read, use, disseminate, distribute or copy t=
his message or attachments. If you have received this message in error, ple=
ase notify the sender immediately and delete this message. Any views expres=
sed in this message are those of the individual sender, except where the se=
nder expressly, and with authority, states them to be the views of the Univ=
ersity of Technology Sydney. Before opening any attachments, please check t=
hem for viruses and defects. Think. Green. Do. Please consider the environm=
ent before printing this email.


--_000_ME3PR01MB83240723123AF6E969F77F71B3C62ME3PR01MB8324ausp_
Content-Type: text/html; charset="utf-8"
Content-Transfer-Encoding: quoted-printable

<html xmlns:v=3D"urn:schemas-microsoft-com:vml" xmlns:o=3D"urn:schemas-micr=
osoft-com:office:office" xmlns:w=3D"urn:schemas-microsoft-com:office:word" =
xmlns:m=3D"http://schemas.microsoft.com/office/2004/12/omml" xmlns=3D"http:=
//www.w3.org/TR/REC-html40"><head>
<meta http-equiv=3D"Content-Type" content=3D"text/html; charset=3Dutf-8">
<meta name=3D"Generator" content=3D"Microsoft Word 15 (filtered medium)">
<!--[if !mso]><style>v\:* {behavior:url(#default#VML);}
o\:* {behavior:url(#default#VML);}
w\:* {behavior:url(#default#VML);}
.shape {behavior:url(#default#VML);}
</style><![endif]--><style><!--
/* Font Definitions */
@font-face
	{font-family:"Cambria Math";
	panose-1:2 4 5 3 5 4 6 3 2 4;}
@font-face
	{font-family:Calibri;
	panose-1:2 15 5 2 2 2 4 3 2 4;}
@font-face
	{font-family:Verdana;
	panose-1:2 11 6 4 3 5 4 4 2 4;}
@font-face
	{font-family:Consolas;
	panose-1:2 11 6 9 2 2 4 3 2 4;}
/* Style Definitions */
p.MsoNormal, li.MsoNormal, div.MsoNormal
	{margin:0cm;
	margin-bottom:.0001pt;
	font-size:11.0pt;
	font-family:"Calibri",sans-serif;}
a:link, span.MsoHyperlink
	{mso-style-priority:99;
	color:blue;
	text-decoration:underline;}
a:visited, span.MsoHyperlinkFollowed
	{mso-style-priority:99;
	color:purple;
	text-decoration:underline;}
p.MsoPlainText, li.MsoPlainText, div.MsoPlainText
	{mso-style-priority:99;
	mso-style-link:"Plain Text Char";
	margin:0cm;
	margin-bottom:.0001pt;
	font-size:11.0pt;
	font-family:"Calibri",sans-serif;
	mso-fareast-language:EN-US;}
p.msonormal0, li.msonormal0, div.msonormal0
	{mso-style-name:msonormal;
	mso-margin-top-alt:auto;
	margin-right:0cm;
	mso-margin-bottom-alt:auto;
	margin-left:0cm;
	font-size:11.0pt;
	font-family:"Calibri",sans-serif;}
span.PlainTextChar
	{mso-style-name:"Plain Text Char";
	mso-style-priority:99;
	mso-style-link:"Plain Text";
	font-family:"Consolas",serif;}
p.style1, li.style1, div.style1
	{mso-style-name:style1;
	mso-margin-top-alt:auto;
	margin-right:0cm;
	mso-margin-bottom-alt:auto;
	margin-left:0cm;
	font-size:11.0pt;
	font-family:"Times New Roman",serif;}
span.EmailStyle21
	{mso-style-type:personal;
	font-family:"Calibri",sans-serif;
	color:windowtext;}
span.EmailStyle22
	{mso-style-type:personal;
	font-family:"Calibri",sans-serif;
	color:windowtext;}
p.NurText, li.NurText, div.NurText
	{mso-style-name:"Nur Text";
	mso-style-link:"Nur Text Zchn";
	margin:0cm;
	margin-bottom:.0001pt;
	font-size:11.0pt;
	font-family:"Calibri",sans-serif;}
span.NurTextZchn
	{mso-style-name:"Nur Text Zchn";
	mso-style-priority:99;
	mso-style-link:"Nur Text";
	font-family:"Calibri",sans-serif;
	mso-fareast-language:EN-US;}
span.EmailStyle27
	{mso-style-type:personal-reply;
	font-family:"Calibri",sans-serif;
	color:windowtext;}
.MsoChpDefault
	{mso-style-type:export-only;
	font-size:10.0pt;}
@page WordSection1
	{size:612.0pt 792.0pt;
	margin:72.0pt 72.0pt 72.0pt 72.0pt;}
div.WordSection1
	{page:WordSection1;}
--></style><!--[if gte mso 9]><xml>
<o:shapedefaults v:ext=3D"edit" spidmax=3D"1026" />
</xml><![endif]--><!--[if gte mso 9]><xml>
<o:shapelayout v:ext=3D"edit">
<o:idmap v:ext=3D"edit" data=3D"1" />
</o:shapelayout></xml><![endif]-->
</head>
<body lang=3D"EN-AU" link=3D"blue" vlink=3D"purple">
<div class=3D"WordSection1">
<p class=3D"MsoNormal"><span style=3D"mso-fareast-language:EN-US">Hi Janet,=
<o:p></o:p></span></p>
<p class=3D"MsoNormal"><span style=3D"mso-fareast-language:EN-US"><o:p>&nbs=
p;</o:p></span></p>
<p class=3D"MsoNormal"><span style=3D"mso-fareast-language:EN-US">I seem to=
 have the same issue every time I try uploading comments into the system fo=
r Springer publications. It brings me to the author page and not the review=
er page. I=E2=80=99m sending to you in the interest
 of sending review comments back as soon as possible. I=E2=80=99ve attached=
 a word document with my comments. My recommendation is major revision.
<o:p></o:p></span></p>
<p class=3D"MsoNormal"><span style=3D"mso-fareast-language:EN-US"><o:p>&nbs=
p;</o:p></span></p>
<p class=3D"MsoNormal"><span style=3D"mso-fareast-language:EN-US">Please fe=
el free to contact me and let me know if you need anything else from me.
<o:p></o:p></span></p>
<p class=3D"MsoNormal"><span style=3D"mso-fareast-language:EN-US"><o:p>&nbs=
p;</o:p></span></p>
<p class=3D"MsoNormal"><span style=3D"mso-fareast-language:EN-US">Kind rega=
rds,<o:p></o:p></span></p>
<p class=3D"MsoNormal"><span style=3D"mso-fareast-language:EN-US">Kathleen<=
o:p></o:p></span></p>
<p class=3D"MsoNormal"><span style=3D"mso-fareast-language:EN-US"><o:p>&nbs=
p;</o:p></span></p>
<p class=3D"MsoNormal"><span style=3D"color:black;mso-fareast-language:EN-G=
B">------------------------------------<o:p></o:p></span></p>
<p class=3D"MsoNormal"><b><span style=3D"font-size:9.0pt;color:black;mso-fa=
reast-language:EN-GB">&nbsp;</span></b><span style=3D"font-size:9.0pt;color=
:black;mso-fareast-language:EN-GB"><o:p></o:p></span></p>
<p class=3D"MsoNormal"><b><span style=3D"font-size:9.0pt;color:black;mso-fa=
reast-language:EN-GB">Kathleen Manipis, PhD
<o:p></o:p></span></b></p>
<p class=3D"MsoNormal"><span style=3D"font-size:9.0pt;color:black;mso-farea=
st-language:EN-GB">Research Fellow, CHERE<o:p></o:p></span></p>
<p class=3D"MsoNormal" style=3D"margin-bottom:12.0pt"><b><span style=3D"fon=
t-size:9.0pt;color:black;mso-fareast-language:EN-GB">&nbsp;<br>
</span></b><span style=3D"font-size:9.0pt;color:black;mso-fareast-language:=
EN-GB">Centre for Health Economics Research and Evaluation | Faculty of Hea=
lth&nbsp; |&nbsp; University of Technology Sydney&nbsp;<br>
Level 5, Building 20, 100 Broadway, Chippendale NSW 2008 | PO Box 123, Broa=
dway NSW 2007<o:p></o:p></span></p>
<p class=3D"MsoNormal"><span style=3D"font-size:9.0pt;color:black;mso-farea=
st-language:EN-GB"><o:p>&nbsp;</o:p></span></p>
<p class=3D"MsoNormal"><span style=3D"font-size:9.0pt;color:black;mso-farea=
st-language:EN-GB">We respectfully acknowledge that we are located on the l=
and of the Gadigal people of the Eora nation. The Gadigal people have cared=
 for their community, land and waters
 for thousands of generations, based on their deep knowledge of their count=
ry. We pay our respects to their Ancestors, their Elders and acknowledge th=
eir ongoing status as the First Peoples of this land.</span><span style=3D"=
font-size:9.0pt;mso-fareast-language:EN-GB"><o:p></o:p></span></p>
<p class=3D"MsoNormal"><span style=3D"font-size:9.0pt;color:black;mso-farea=
st-language:EN-GB"><o:p>&nbsp;</o:p></span></p>
<p class=3D"MsoNormal"><span style=3D"font-size:9.0pt;color:#7F7F7F;mso-far=
east-language:EN-GB">&nbsp;</span><span style=3D"font-size:9.0pt;color:blac=
k;mso-fareast-language:EN-GB"><o:p></o:p></span></p>
<p class=3D"MsoNormal"><span style=3D"font-size:9.0pt;color:black;mso-farea=
st-language:EN-GB"><img width=3D"142" height=3D"45" style=3D"width:1.4791in=
;height:.4652in" id=3D"Picture_x0020_6" src=3D"cid:image001.png@01DABB55.E8=
73D310" alt=3D"signature_369459851"><br>
&nbsp;<o:p></o:p></span></p>
<p class=3D"MsoNormal"><span style=3D"font-size:10.0pt;color:black;mso-fare=
ast-language:EN-GB"><a href=3D"https://urldefense.com/v3/__http://health.ut=
s.edu.au/__;!!NLFGqXoFfo8MMQ!upik0xXaJrxphStiP6A57N4KcNXbhO4nTCXyQlUiVDjPFO=
JNJSi8Z70XMbJIOlZQoKxQNETunbzmuuw4roE0mMAE-IvNcY-dtg$"><b><span style=3D"fo=
nt-family:&quot;Arial&quot;,sans-serif;color:#0563C1">chere.uts.edu.au</spa=
n></b></a><o:p></o:p></span></p>
<p class=3D"MsoNormal"><span style=3D"color:black;mso-fareast-language:EN-G=
B">&nbsp;<o:p></o:p></span></p>
<table class=3D"MsoNormalTable" border=3D"0" cellspacing=3D"0" cellpadding=
=3D"0">
<tbody>
<tr>
<td style=3D"padding:0cm 0cm 0cm 0cm">
<p class=3D"MsoNormal"><a href=3D"https://urldefense.com/v3/__https://twitt=
er.com/uts_health__;!!NLFGqXoFfo8MMQ!upik0xXaJrxphStiP6A57N4KcNXbhO4nTCXyQl=
UiVDjPFOJNJSi8Z70XMbJIOlZQoKxQNETunbzmuuw4roE0mMAE-IvAAumvfg$"><span style=
=3D"font-family:&quot;Times New Roman&quot;,serif;mso-fareast-language:EN-G=
B;text-decoration:none"><img border=3D"0" width=3D"25" height=3D"20" style=
=3D"width:.2638in;height:.2083in" id=3D"Picture_x0020_5" src=3D"cid:image00=
2.png@01DABB55.E873D310" alt=3D"UTS Twitter Button"></span></a><span style=
=3D"mso-fareast-language:EN-GB"><o:p></o:p></span></p>
</td>
<td style=3D"padding:0cm 0cm 0cm 7.5pt">
<p class=3D"MsoNormal"><a href=3D"https://urldefense.com/v3/__https://www.f=
acebook.com/UTSHealth__;!!NLFGqXoFfo8MMQ!upik0xXaJrxphStiP6A57N4KcNXbhO4nTC=
XyQlUiVDjPFOJNJSi8Z70XMbJIOlZQoKxQNETunbzmuuw4roE0mMAE-IvCyVcBXQ$"><span st=
yle=3D"font-family:&quot;Times New Roman&quot;,serif;mso-fareast-language:E=
N-GB;text-decoration:none"><img border=3D"0" width=3D"20" height=3D"20" sty=
le=3D"width:.2083in;height:.2083in" id=3D"Picture_x0020_4" src=3D"cid:image=
003.png@01DABB55.E873D310" alt=3D"UTS Facebook Button"></span></a><span sty=
le=3D"mso-fareast-language:EN-GB"><o:p></o:p></span></p>
</td>
<td style=3D"padding:0cm 0cm 0cm 7.5pt">
<p class=3D"MsoNormal"><a href=3D"https://urldefense.com/v3/__https://www.l=
inkedin.com/company/uts-faculty-of-health__;!!NLFGqXoFfo8MMQ!upik0xXaJrxphS=
tiP6A57N4KcNXbhO4nTCXyQlUiVDjPFOJNJSi8Z70XMbJIOlZQoKxQNETunbzmuuw4roE0mMAE-=
Is8a3aybg$"><span style=3D"font-family:&quot;Times New Roman&quot;,serif;ms=
o-fareast-language:EN-GB;text-decoration:none"><img border=3D"0" width=3D"2=
0" height=3D"20" style=3D"width:.2083in;height:.2083in" id=3D"Picture_x0020=
_3" src=3D"cid:image004.png@01DABB55.E873D310" alt=3D"UTS LinkedIn Button">=
</span></a><span style=3D"mso-fareast-language:EN-GB"><o:p></o:p></span></p=
>
</td>
<td style=3D"padding:0cm 0cm 0cm 7.5pt">
<p class=3D"MsoNormal"><a href=3D"https://urldefense.com/v3/__https://insta=
gram.com/utshealth/__;!!NLFGqXoFfo8MMQ!upik0xXaJrxphStiP6A57N4KcNXbhO4nTCXy=
QlUiVDjPFOJNJSi8Z70XMbJIOlZQoKxQNETunbzmuuw4roE0mMAE-ItSLmnE0w$"><span styl=
e=3D"font-family:&quot;Times New Roman&quot;,serif;mso-fareast-language:EN-=
GB;text-decoration:none"><img border=3D"0" width=3D"20" height=3D"20" style=
=3D"width:.2083in;height:.2083in" id=3D"Picture_x0020_2" src=3D"cid:image00=
5.png@01DABB55.E873D310" alt=3D"UTS Instagram Button"></span></a><span styl=
e=3D"mso-fareast-language:EN-GB"><o:p></o:p></span></p>
</td>
<td style=3D"padding:0cm 0cm 0cm 7.5pt">
<p class=3D"MsoNormal"><a href=3D"https://urldefense.com/v3/__https://www.y=
outube.com/playlist?list=3DPLKI3bXqM2ppkdTz3FUJGB3ssx66tcGOhS__;!!NLFGqXoFf=
o8MMQ!upik0xXaJrxphStiP6A57N4KcNXbhO4nTCXyQlUiVDjPFOJNJSi8Z70XMbJIOlZQoKxQN=
ETunbzmuuw4roE0mMAE-Iu48eT52A$"><span style=3D"font-family:&quot;Times New =
Roman&quot;,serif;mso-fareast-language:EN-GB;text-decoration:none"><img bor=
der=3D"0" width=3D"27" height=3D"20" style=3D"width:.2777in;height:.2083in"=
 id=3D"Picture_x0020_1" src=3D"cid:image006.png@01DABB55.E873D310" alt=3D"U=
TS Youtube Button"></span></a><span style=3D"mso-fareast-language:EN-GB"><o=
:p></o:p></span></p>
</td>
</tr>
</tbody>
</table>
<p class=3D"MsoNormal"><span style=3D"font-size:10.0pt;color:black;mso-fare=
ast-language:EN-GB"><o:p>&nbsp;</o:p></span></p>
<p class=3D"MsoNormal"><span style=3D"font-size:10.0pt;color:black;mso-fare=
ast-language:EN-GB">&nbsp;<br>
</span><span style=3D"font-size:7.5pt;color:#111111;mso-fareast-language:EN=
-GB">UTS CRICOS Provider Code: 00099F DISCLAIMER: This email message and an=
y accompanying attachments may contain confidential information. If you are=
 not the intended recipient, do not
 read, use, disseminate, distribute or copy this message or attachments. If=
 you have received this message in error, please notify the sender immediat=
ely and delete this message. Any views expressed in this message are those =
of the individual sender, except
 where the sender expressly, and with authority, states them to be the view=
s of the University of Technology Sydney. Before opening any attachments, p=
lease check them for viruses and defects. Think. Green. Do. Please consider=
 the environment before printing
 this email.</span><span style=3D"color:black;mso-fareast-language:EN-GB"><=
o:p></o:p></span></p>
<p class=3D"MsoNormal"><span style=3D"font-size:12.0pt"><o:p>&nbsp;</o:p></=
span></p>
<p class=3D"MsoNormal"><o:p>&nbsp;</o:p></p>
<p class=3D"MsoNormal"><span style=3D"mso-fareast-language:EN-US"><o:p>&nbs=
p;</o:p></span></p>
<p class=3D"MsoNormal"><span style=3D"mso-fareast-language:EN-US"><o:p>&nbs=
p;</o:p></span></p>
<p class=3D"MsoNormal"><span style=3D"mso-fareast-language:EN-US"><o:p>&nbs=
p;</o:p></span></p>
<p class=3D"MsoNormal"><span style=3D"mso-fareast-language:EN-US"><o:p>&nbs=
p;</o:p></span></p>
<div>
<div style=3D"border:none;border-top:solid #E1E1E1 1.0pt;padding:3.0pt 0cm =
0cm 0cm">
<p class=3D"MsoNormal"><b><span lang=3D"EN-US">From:</span></b><span lang=
=3D"EN-US"> European Journal HE &lt;ejhe@uni-bielefeld.de&gt;
<br>
<b>Sent:</b> Friday, 7 June 2024 5:05 PM<br>
<b>To:</b> Kathleen Manipis &lt;Kathleen.Manipis@uts.edu.au&gt;<br>
<b>Subject:</b> AW: [EXTERNAL] EJHE: Thank you for agreeing to review<o:p><=
/o:p></span></p>
</div>
</div>
<p class=3D"MsoNormal"><o:p>&nbsp;</o:p></p>
<p class=3D"MsoPlainText">Dear Ms Manipis,<o:p></o:p></p>
<p class=3D"MsoPlainText"><span lang=3D"EN-US"><o:p>&nbsp;</o:p></span></p>
<p class=3D"MsoPlainText"><span lang=3D"EN-US">Thank you for keeping us upd=
ated. We look forward to your review!<o:p></o:p></span></p>
<p class=3D"MsoPlainText"><span lang=3D"EN-US"><o:p>&nbsp;</o:p></span></p>
<p class=3D"MsoPlainText"><span lang=3D"EN-US"><o:p>&nbsp;</o:p></span></p>
<p class=3D"MsoPlainText"><span lang=3D"EN-US">Kind regards<o:p></o:p></spa=
n></p>
<p class=3D"MsoPlainText"><span lang=3D"EN-US">Janett Geilert<o:p></o:p></s=
pan></p>
<p class=3D"MsoPlainText"><span lang=3D"EN-US"><o:p>&nbsp;</o:p></span></p>
<p class=3D"MsoPlainText"><span lang=3D"EN-US">Assistent for Managing Edito=
r EJHE<o:p></o:p></span></p>
<p class=3D"MsoNormal"><span lang=3D"DE"><o:p>&nbsp;</o:p></span></p>
<p class=3D"MsoNormal"><span lang=3D"EN-US" style=3D"font-size:10.0pt;font-=
family:&quot;Courier New&quot;">--
<o:p></o:p></span></p>
<p class=3D"MsoNormal"><span lang=3D"EN-US" style=3D"font-size:10.0pt;font-=
family:&quot;Courier New&quot;">European Journal of Health Economics<o:p></=
o:p></span></p>
<p class=3D"MsoNormal"><span lang=3D"EN-US" style=3D"font-size:10.0pt;font-=
family:&quot;Courier New&quot;">Editor-in-Chief: Prof. Dr. J.-Matthias Graf=
 von der Schulenburg<o:p></o:p></span></p>
<p class=3D"MsoNormal"><span lang=3D"EN-US" style=3D"font-size:10.0pt;font-=
family:&quot;Courier New&quot;">Managing Editor: Prof. Dr. Wolfgang Greiner=
<o:p></o:p></span></p>
<p class=3D"MsoNormal"><span lang=3D"EN-US" style=3D"font-size:10.0pt;font-=
family:&quot;Courier New&quot;">University of Bielefeld<o:p></o:p></span></=
p>
<p class=3D"MsoNormal"><span lang=3D"EN-US" style=3D"font-size:10.0pt;font-=
family:&quot;Courier New&quot;">School of Public Health<o:p></o:p></span></=
p>
<p class=3D"MsoNormal"><span lang=3D"EN-US" style=3D"font-size:10.0pt;font-=
family:&quot;Courier New&quot;">Department for Health Economics<o:p></o:p><=
/span></p>
<p class=3D"MsoNormal"><span lang=3D"EN-US" style=3D"font-size:10.0pt;font-=
family:&quot;Courier New&quot;">Tel.: 49 (0) 521 106 6989<o:p></o:p></span>=
</p>
<p class=3D"MsoNormal"><span lang=3D"EN-US" style=3D"font-size:10.0pt;font-=
family:&quot;Courier New&quot;">Fax:&nbsp; 49 (0) 521 106 156989<o:p></o:p>=
</span></p>
<p class=3D"MsoNormal"><span lang=3D"DE" style=3D"font-size:10.0pt;font-fam=
ily:&quot;Courier New&quot;"><a href=3D"mailto:Mail:ejhe@uni-bielefeld.de">=
<span lang=3D"EN-US" style=3D"color:#0563C1;text-decoration:none">Mail:ejhe=
@uni-bielefeld.de</span></a></span><span lang=3D"EN-US" style=3D"font-size:=
10.0pt;font-family:&quot;Courier New&quot;"><o:p></o:p></span></p>
<p class=3D"MsoNormal"><span lang=3D"EN-US" style=3D"font-size:10.0pt;font-=
family:&quot;Courier New&quot;">Editorial Board:&nbsp;&nbsp;&nbsp;&nbsp;&nb=
sp;&nbsp;&nbsp;&nbsp;&nbsp;&nbsp;&nbsp;&nbsp;&nbsp;&nbsp;&nbsp;&nbsp;&nbsp;=
&nbsp;&nbsp;&nbsp;&nbsp;&nbsp;&nbsp;&nbsp;&nbsp; Fernando Anto=C3=B1anzas<o=
:p></o:p></span></p>
<p class=3D"MsoNormal"><span lang=3D"EN-US" style=3D"font-size:10.0pt;font-=
family:&quot;Courier New&quot;">&nbsp;&nbsp;&nbsp;&nbsp;&nbsp;&nbsp;&nbsp;&=
nbsp;&nbsp;&nbsp;&nbsp;&nbsp;&nbsp;&nbsp;&nbsp;&nbsp;&nbsp;&nbsp;&nbsp;&nbs=
p;&nbsp;&nbsp;&nbsp;&nbsp;&nbsp;&nbsp;&nbsp;&nbsp;&nbsp;&nbsp;&nbsp;&nbsp;&=
nbsp;&nbsp;&nbsp;&nbsp;&nbsp;&nbsp;&nbsp;&nbsp;&nbsp; Julia Bonastre<o:p></=
o:p></span></p>
<p class=3D"MsoNormal"><span lang=3D"EN-US" style=3D"font-size:10.0pt;font-=
family:&quot;Courier New&quot;">&nbsp;&nbsp;&nbsp;&nbsp;&nbsp;&nbsp;&nbsp;&=
nbsp;&nbsp;&nbsp;&nbsp;&nbsp;&nbsp;&nbsp;&nbsp;&nbsp; &nbsp;&nbsp;&nbsp;&nb=
sp;&nbsp;&nbsp;&nbsp;&nbsp;&nbsp;&nbsp;&nbsp;&nbsp;&nbsp;&nbsp;&nbsp;&nbsp;=
&nbsp;&nbsp;&nbsp;&nbsp;&nbsp;&nbsp;&nbsp;&nbsp;&nbsp;Werner Brouwer<o:p></=
o:p></span></p>
<p class=3D"MsoNormal"><span lang=3D"EN-US" style=3D"font-size:10.0pt;font-=
family:&quot;Courier New&quot;">&nbsp;&nbsp;&nbsp;&nbsp;&nbsp;&nbsp;&nbsp;&=
nbsp;&nbsp;&nbsp;&nbsp;&nbsp;&nbsp;&nbsp;&nbsp;&nbsp;&nbsp;&nbsp;&nbsp;&nbs=
p;&nbsp;&nbsp;&nbsp;&nbsp;&nbsp;&nbsp;&nbsp;&nbsp;&nbsp;&nbsp;&nbsp;&nbsp;&=
nbsp;&nbsp;&nbsp;&nbsp;&nbsp;&nbsp;&nbsp;&nbsp;&nbsp; Luke Connelly<o:p></o=
:p></span></p>
<p class=3D"MsoNormal"><span lang=3D"EN-US" style=3D"font-size:10.0pt;font-=
family:&quot;Courier New&quot;">&nbsp;&nbsp;&nbsp;&nbsp;&nbsp;&nbsp;&nbsp;&=
nbsp;&nbsp;&nbsp;&nbsp;&nbsp;&nbsp;&nbsp;&nbsp;&nbsp;&nbsp;&nbsp;&nbsp;&nbs=
p;&nbsp;&nbsp;&nbsp;&nbsp;&nbsp;&nbsp;&nbsp;&nbsp;&nbsp;&nbsp;&nbsp;&nbsp;&=
nbsp;&nbsp;&nbsp;&nbsp;&nbsp;&nbsp;&nbsp;&nbsp;&nbsp; Michael Drummond<o:p>=
</o:p></span></p>
<p class=3D"MsoNormal"><span lang=3D"EN-US" style=3D"font-size:10.0pt;font-=
family:&quot;Courier New&quot;">&nbsp;&nbsp;&nbsp;&nbsp;&nbsp;&nbsp;&nbsp;&=
nbsp;&nbsp;&nbsp;&nbsp;&nbsp;&nbsp;&nbsp;&nbsp;&nbsp;&nbsp;&nbsp;&nbsp;&nbs=
p;&nbsp;&nbsp;&nbsp;&nbsp;&nbsp;&nbsp;&nbsp;&nbsp;&nbsp;&nbsp;&nbsp;&nbsp;&=
nbsp;&nbsp;&nbsp;&nbsp;&nbsp;&nbsp;&nbsp;&nbsp;&nbsp; Livio Garattini<o:p><=
/o:p></span></p>
<p class=3D"MsoNormal"><span lang=3D"EN-US" style=3D"font-size:10.0pt;font-=
family:&quot;Courier New&quot;">&nbsp;&nbsp;&nbsp;&nbsp;&nbsp;&nbsp;&nbsp;&=
nbsp;&nbsp;&nbsp;&nbsp;&nbsp;&nbsp;&nbsp;&nbsp;&nbsp;&nbsp;&nbsp;&nbsp;&nbs=
p;&nbsp;&nbsp;&nbsp;&nbsp;&nbsp;&nbsp;&nbsp;&nbsp;&nbsp;&nbsp;&nbsp;&nbsp;&=
nbsp;&nbsp;&nbsp;&nbsp;&nbsp;&nbsp;&nbsp;&nbsp;&nbsp; L=C3=A1szl=C3=B3 Gul=
=C3=A1csi<o:p></o:p></span></p>
<p class=3D"MsoNormal"><span lang=3D"EN-US" style=3D"font-size:10.0pt;font-=
family:&quot;Courier New&quot;">&nbsp;&nbsp;&nbsp;&nbsp;&nbsp;&nbsp;&nbsp;&=
nbsp;&nbsp;&nbsp;&nbsp;&nbsp;&nbsp;&nbsp;&nbsp;&nbsp;&nbsp;&nbsp;&nbsp;&nbs=
p;&nbsp;&nbsp;&nbsp;&nbsp;&nbsp;&nbsp;&nbsp;&nbsp;&nbsp;&nbsp;&nbsp;&nbsp;&=
nbsp;&nbsp;&nbsp;&nbsp;&nbsp;&nbsp;&nbsp;&nbsp;&nbsp; Panos Kanavos<o:p></o=
:p></span></p>
<p class=3D"MsoNormal"><span lang=3D"EN-US" style=3D"font-size:10.0pt;font-=
family:&quot;Courier New&quot;">&nbsp;&nbsp;&nbsp;&nbsp;&nbsp;&nbsp;&nbsp;&=
nbsp;&nbsp;&nbsp;&nbsp;&nbsp;&nbsp;&nbsp;&nbsp;&nbsp;&nbsp;&nbsp;&nbsp;&nbs=
p;&nbsp;&nbsp;&nbsp;&nbsp;&nbsp;&nbsp;&nbsp;&nbsp;&nbsp;&nbsp;&nbsp;&nbsp;&=
nbsp;&nbsp;&nbsp;&nbsp;&nbsp;&nbsp;&nbsp;&nbsp;&nbsp;
</span><span lang=3D"DE" style=3D"font-size:10.0pt;font-family:&quot;Courie=
r New&quot;">Peter Lindgren<o:p></o:p></span></p>
<p class=3D"MsoNormal"><span lang=3D"DE" style=3D"font-size:10.0pt;font-fam=
ily:&quot;Courier New&quot;"><a href=3D"http://www.springer.com/10198"><spa=
n style=3D"color:#0563C1">www.springer.com/10198</span></a><o:p></o:p></spa=
n></p>
<p class=3D"MsoNormal"><span lang=3D"DE"><o:p>&nbsp;</o:p></span></p>
<p class=3D"MsoNormal"><span lang=3D"DE" style=3D"mso-fareast-language:EN-U=
S"><o:p>&nbsp;</o:p></span></p>
<p class=3D"MsoNormal"><span lang=3D"DE" style=3D"mso-fareast-language:EN-U=
S"><o:p>&nbsp;</o:p></span></p>
<div>
<div style=3D"border:none;border-top:solid #E1E1E1 1.0pt;padding:3.0pt 0cm =
0cm 0cm">
<p class=3D"MsoNormal"><b><span lang=3D"DE">Von:</span></b><span lang=3D"DE=
"> Kathleen Manipis &lt;<a href=3D"mailto:Kathleen.Manipis@uts.edu.au">Kath=
leen.Manipis@uts.edu.au</a>&gt;
<br>
<b>Gesendet:</b> Donnerstag, 6. Juni 2024 06:07<br>
<b>An:</b> European Journal HE &lt;<a href=3D"mailto:ejhe@uni-bielefeld.de"=
>ejhe@uni-bielefeld.de</a>&gt;<br>
<b>Betreff:</b> RE: [EXTERNAL] EJHE: Thank you for agreeing to review<o:p><=
/o:p></span></p>
</div>
</div>
<p class=3D"MsoNormal"><span lang=3D"DE"><o:p>&nbsp;</o:p></span></p>
<p class=3D"MsoNormal"><span style=3D"mso-fareast-language:EN-US">Hi Wolfga=
ng,</span><o:p></o:p></p>
<p class=3D"MsoNormal"><span style=3D"mso-fareast-language:EN-US">&nbsp;</s=
pan><o:p></o:p></p>
<p class=3D"MsoNormal"><span style=3D"mso-fareast-language:EN-US">I=E2=80=
=99m so sorry that I haven=E2=80=99t sent in my comments yet. Would it be o=
k if I sent these in next Monday (10<sup>th</sup> of June)?</span><o:p></o:=
p></p>
<p class=3D"MsoNormal"><span style=3D"mso-fareast-language:EN-US">&nbsp;</s=
pan><o:p></o:p></p>
<p class=3D"MsoNormal"><span style=3D"mso-fareast-language:EN-US">Kind rega=
rds,</span><o:p></o:p></p>
<p class=3D"MsoNormal"><span style=3D"mso-fareast-language:EN-US">Kathleen =
</span><o:p></o:p></p>
<p class=3D"MsoNormal"><span style=3D"mso-fareast-language:EN-US">&nbsp;</s=
pan><o:p></o:p></p>
<div>
<div style=3D"border:none;border-top:solid #E1E1E1 1.0pt;padding:3.0pt 0cm =
0cm 0cm">
<p class=3D"MsoNormal"><b><span lang=3D"EN-US">From:</span></b><span lang=
=3D"EN-US"> <a href=3D"mailto:em.ejhe.18.8b3552.1bdf2d3e@editorialmanager.c=
om">
em.ejhe.18.8b3552.1bdf2d3e@editorialmanager.com</a> &lt;<a href=3D"mailto:e=
m.ejhe.18.8b3552.1bdf2d3e@editorialmanager.com">em.ejhe.18.8b3552.1bdf2d3e@=
editorialmanager.com</a>&gt;
<b>On Behalf Of </b>Wolfgang Greiner<br>
<b>Sent:</b> Tuesday, 7 May 2024 12:05 PM<br>
<b>To:</b> Kathleen Manipis &lt;<a href=3D"mailto:kathleen.manipis@uts.edu.=
au">kathleen.manipis@uts.edu.au</a>&gt;<br>
<b>Subject:</b> [EXTERNAL] EJHE: Thank you for agreeing to review</span><o:=
p></o:p></p>
</div>
</div>
<p class=3D"MsoNormal">&nbsp;<o:p></o:p></p>
<p class=3D"MsoNormal">Dear Ms Manipis,<br>
<br>
Thank you for agreeing to review manuscript EJHE-D-23-00241R1 for The Europ=
ean Journal of Health Economics.<br>
<br>
I would be grateful if you would review a paper entitled &quot;Routine meas=
urement in Low Back Pain; Towards a pragmatic patient-reported productivity=
 cost outcome measurement using the Institute for Medical Technology Assess=
ment productivity cost questionnaire.&quot;
 for this journal. <br>
<br>
If you would like to view and/or download the submission, please click this=
 link:
<a href=3D"https://www.editorialmanager.com/ejhe/l.asp?i=3D186109&amp;l=3DH=
GMD5PCU">
https://www.editorialmanager.com/ejhe/l.asp?i=3D186109&amp;l=3DHGMD5PCU</a>=
<br>
<br>
If you are ready to submit your comments, you may click this link: <a href=
=3D"https://www.editorialmanager.com/ejhe/l.asp?i=3D186110&amp;l=3DRJ1GYN1U=
">
https://www.editorialmanager.com/ejhe/l.asp?i=3D186110&amp;l=3DRJ1GYN1U</a>=
<br>
<br>
If possible, I would appreciate receiving your review by 05-06-2024. <br>
<br>
You may submit your comments online.<br>
<br>
Your username is: Kathleen <br>
If you forgot your password, you can click the 'Send Login Details' link on=
 the EM Login page at
<a href=3D"https://www.editorialmanager.com/ejhe">
https://www.editorialmanager.com/ejhe/</a><br>
<br>
<br>
There you will find spaces for confidential comments to the editor, comment=
s for the author and a report form to be completed.<br>
<br>
With kind regards<br>
<br>
Wolfgang Greiner<br>
Managing Editor/Editor-in-Chief<br>
The European Journal of Health Economics<br>
<br>
*If clicking the link above does not open an Editorial Manager window, your=
 email program may have inserted some spaces and/or line markers into the l=
ink. Please open a browser window manually and copy and paste the entire li=
nk from the email into the url address
 box. The link starts with the letters &quot;http&quot; and ends with the l=
etters &quot;rev=3DX&quot; (where X represents a number such as 0,1,2, etc.=
) Note that the end of the link may be shown on a different line in this em=
ail, and may be shown in a different color than the beginning
 of the link. The entire link must be copied and pasted into the browser in=
 order for the correct Editorial Manager window to be displayed. After copy=
ing the link into the url address box, you must also remove any spaces and =
line markers (e.g. &gt; or &gt;&gt;) by using
 the delete or backspace keys on your keyboard.<br>
<br>
<br>
This letter contains confidential information, is for your own use, and sho=
uld not be forwarded to third parties.<br>
<br>
Recipients of this email are registered users within the Editorial Manager =
database for this journal. We will keep your information on file to use in =
the process of submitting, evaluating and publishing a manuscript. For more=
 information on how we use your
 personal details please see our privacy policy at <a href=3D"https://www.s=
pringernature.com/production-privacy-policy">
https://www.springernature.com/production-privacy-policy</a>. If you no lon=
ger wish to receive messages from this journal or you have questions regard=
ing database management, please contact the Publication Office at the link =
below.<br>
<br>
__________________________________________________<br>
In compliance with data protection regulations, you may request that we rem=
ove your personal registration details at any time. (Use the following URL:
<a href=3D"https://www.editorialmanager.com/ejhe/login.asp?a=3Dr">
https://www.editorialmanager.com/ejhe/login.asp?a=3Dr</a>). Please contact =
the publication office if you have any questions.<o:p></o:p></p>
<p class=3D"MsoNormal"><o:p>&nbsp;</o:p></p>
<p><span style=3D"font-size:8.0pt;font-family:&quot;Verdana&quot;,sans-seri=
f;color:#666666">UTS CRICOS Provider Code: 00099F DISCLAIMER: This email me=
ssage and any accompanying attachments may contain confidential information=
. If you are not the intended recipient, do
 not read, use, disseminate, distribute or copy this message or attachments=
. If you have received this message in error, please notify the sender imme=
diately and delete this message. Any views expressed in this message are th=
ose of the individual sender, except
 where the sender expressly, and with authority, states them to be the view=
s of the University of Technology Sydney. Before opening any attachments, p=
lease check them for viruses and defects. Think. Green. Do. Please consider=
 the environment before printing
 this email.<o:p></o:p></span></p>
</div>
</body>
</html>

--_000_ME3PR01MB83240723123AF6E969F77F71B3C62ME3PR01MB8324ausp_--

--_010_ME3PR01MB83240723123AF6E969F77F71B3C62ME3PR01MB8324ausp_
Content-Type: image/png; name="image001.png"
Content-Description: image001.png
Content-Disposition: inline; filename="image001.png"; size=22488;
	creation-date="Mon, 10 Jun 2024 06:47:41 GMT";
	modification-date="Tue, 11 Jun 2024 06:22:44 GMT"
Content-ID: <image001.png@01DABB55.E873D310>
Content-Transfer-Encoding: base64

iVBORw0KGgoAAAANSUhEUgAAANUAAABDCAYAAAALf0DdAAAAAXNSR0IArs4c6QAAAAlwSFlzAAAW
JQAAFiUBSVIk8AAAABl0RVh0U29mdHdhcmUATWljcm9zb2Z0IE9mZmljZX/tNXEAAFdYSURBVHhe
7Z0JgBTVtfdvVVdv09Pd07MPwywMO7LJpiAucVfEJdFogjpiMDG7eSbRxETEmBifWUg0X8gLgrgl
eWo0KorGKCqiooAgmyMMOwMzzL70Vl31/U51Dw6KOixq8pLSpnu66966yzn3nHvO/5xrzJo1S/27
Xt5Jl2Z3JlpP1i3tOMuyxjEOw5Su+ZXNf86l8W438d1yZaeWugz3c2vb3143fP36VG/HzBozZXxK
ua6ipkqqbdeU5qJan6Zpb2R1pW6Pr1/Y2tu6uu8bOvRGfZ1/5ZkpW/sqddFGzaRul2Zrhm7bz/mz
rLnxpe+vt2vMpX08VvNVStNPUJp20M/96HbahrK1lO5Ozb7pzLEv3nzzzZlxVMocPeWzmu661LaU
R+kq8dF17X+H9M1WVlJT+lZNs9arZGLZUeYxa9avv7nXc2FPmHJcKuWaoUyrjzJcHcq2tYNtx4fc
79RlW1ancQQr/ZepqmvSlLCvSz+/s6ulGoYZwcwz0ZoHVnJDFO8d6KCy7BLd5T4tlbS+Pdg/8Fl7
zOB5M88Z+VpPovnAzluqUlOpEw2PrzyZiNuK2j2+gJaMdgVifnUHfx40cdeNqnHZG1V/l3KdYkGl
LAjwiS4zqixNjzbHrD9lHaBev+qI8PtYw+ublIjH9hH8kZo43eVi7bFMK+F++LeLFrmo1+yuW1Ou
kS7DODNlmgznoTyaZcNZP2xT01xJy3B3vuVa+bI+euq8o+JHP9cb5rITaoCt2acZHneeabIOHcFL
iEYqZLG0/u2Yypo0ZYA37rpJGfpZrOq5uovFNUOYjoByJvxdvmKQdAjWYJXNcumuCDdckUomJ9/4
2Mo7Rgwd+j/rP1JquU0ECUVdPhfPYtRhAE2EoWv/J/V+hp9aVGuPH9BHd7sMv7JStFbq1J2mW1Cs
L9Ytafev004mLdvQXbpOW3Sh+SN7MUwqlUpY0q+SM8+0WpYt2/cAW7eTMJRfNwylpaxDfzDjp9NX
xjPXMlOft2zzhLf8K/8amHThbfGlD+340Ip13URjoOuGz+W08ghetMtmLmD8rn8rprJGTD3Fiqof
QVaTGVgjZSaVmezWRCBM4SWNFf9dUnA+WSk0DHlxoQK6DY93qJlIzFrrG1Dun1T1E1Strg+cHp3V
2kbhQJpYDLo8xErBZ5qW0KL+Q5rZYMmZlFtNlSmnTlQO2EpWcsvWdepNL5rvv9xuqDlFW9Ll9ruE
2Q+TxmRxQpLQmANwjWUlUbZM29KN9z6bsejVk51OwQzdTYexdLfh62Mmzas6uxLFrjHnf19b8ejm
D6zMcJkacnTfXPS4sbdt+OCGpmeA3xP/NkxlTZhyAorDL10u1yjpupmI7xsfGVAEUlqFkqt7jh3B
Jf9YDuHKJYwo97q93oJkPP71rqgrNfzGG29cf/PNB1x+IaADU+uR1effXQZQMHtHovuTh6z+Mg6H
xOWZqkT9QxoZiHZv3SJ2TrDAvqfA7Wmaey8vyy6TbSZff9Cz96lWlGfdSG95+SyLnbwMw+1libgg
xTwlJl16RdbS+zoPRPzOXDgK+PsawdzThg9cjXrF86wnOktKKucTYyroTp41klcJryivt9mT7OxN
cymbkykr77IHgYZvru9NWbknMWLKaC2p/cDr9Y0SydRzpRR1BCKAGOJrLFM9y8hsR7mIQw1CFCHU
hfF8PtXj9QWS8ZjzSFmRhSndHm/QTES/tOqJlStHDb3xEfT6w9BretubI3ufEJNtm7FUynwRxWoL
dOUW6jiUpyTNlAvCZN1JvlNyjkL9++BauiUDi9ZW20w9LxKOZx9QJ00h6WFJA4YaAt2O8Xi8bjSF
9ILHZbLQoT24zETsHE+sdUbOhEvmtCz787ur5od0RhYC6KHZSprPwVWNsJxHwypysP13dnvOQml/
MpIKpjiNRl7Ba9ietlh2tt9rBtxaA98/xXfzYZDdB+oEv4f4/rO8Lmxpaem3Z/duX58+pfFgKLiL
3x7i+3spe8BVqbs+BtizN9l1kcfnO7UnQznSSQgqZe42LTVX99h/09rV5txRwbaSQYNSDz74oDY2
UuWNmWaxbXrGUPZrhtvzGZFUMpnyMs2Ecrk9xVYicf1atfwNKHHrwU7Gp30/WrBKJVMtLCizjaBn
hYpF2ev5D5qopB/xWFTz+/327oZdzR8kuff111E3RXiZq12adYPtQxWOOQvZ+y5XLGopf4y1z5cL
0Q5LJhKXMwNnIV1hxYwGwWLJXPhSSfPbzUb703RgQ2/GFmZUiWjXDstlser7GzV1aP13Box/KJ/6
2CUVxD+Nx92wqSk6dENDl6pv61J+j6H65weHDM73jw55XSO455r3Sh6+w4Clro1FozMeevDBPi8s
Xqyam1tUQUG+Ovnkk4eefc7UEYHsQBX3/ZiyH7gqNSXaj4N7zhNjg7M3ylwuwyMr3G6m8TuBaOMT
8TeXdshPLet58T5ciESt72KcahmkWmvMGZvMpPenXn/WWfFomo+dCcX4AH2Mtvxqau6ES/7Y2xWy
NxP+SdzjqHxs9wy/Va8tfWhPhjYO6dEyYXKV9ra0o25qHdqKJ3b1kotFs3nLHHHGSpfbvZN98VWW
hcSSuXDUdKeWilRMn5x/ySW1LX/+80ea7tOqv0oaKlanr1jYfDj97+72x8pUEPzxpmldt6nDGvrn
V99Rje1dWG7QD6DFZS5dTRrUN/iZ/rlfyAt413Lvr2GOnhv+S/bs2fPNe++5N/LLX/1SNdc3oG55
VBwV7NHHHlNv17xT+NWvf/2qvLzc1ZT9M2X3mW97zqmlaahu/iGsRvu+ZkEThmIArVuNNx7vlZ6g
r3h6pTnmjFuSCSPM6jYpxcooE4naBM8aGJOsLzSb5iNMa69U2t7S3SdyH/oukip8SDrfYTYQoj5o
GvS89XQN/r87UQGPwm40SQw/Mhfdaj1a2InNNcajzMXej2qeo3VYyq3pwRzudZjqcK+D7lBvHwih
i358YVNSG/HosrfVjqYOlZ/txZKN9YtFpSNuqhff3q5yvLr6zMDCL7t07TFZhaR+yhbydtGrL78S
uf2221RTc5PqU1yiMDKoZDKp9jTUq9/8ZrbqV9Uv5+JLLrnSMIxF3P++AbTHTMlXlj7U5fG4EnHZ
xonxTRe/DoZnc2nAZ8/tleKd6fRPzzn2lR8/tuIupYxxVIRfSybEEosg3pMUBpD4sJtuvHHXrB5O
z96O16d9n265D8dG8Yk3P9doWLfX7HMPi9nEtIUlbVASizuMMsiONgd6w1TdDdeS+JaP0PWxMRXt
y0+l7AE72hOqrqVD5WZ5lNdgU0jn3TBWyGeo9nhSrd/Tqo7um1OGtBI1cB0SR3S0Ae3t7SUvvPC8
amkShipWXq/XcXIGAgFVrBWqxqZm9fdnnlHnnX/+0Ozs7LIDMpVyD2Qb20ekSvclewj2Ry26pv09
vvSJDzaFH2CAZ908y7YmWK+yqV3lyw6Ox9HpWKKE2c2kK5CMxc++7tnlsj0/aIfuEZrPf5tq8IGZ
SKu39JS2h71xsXCT8BXuErHoFyi/mf1pDcbHyVQBrLTu9mjc0XmRRPs86cJY8p3BDdFkSsWSjl8j
RwRJZiB0mEq1tbY5BCtqnzCUXCn2RTgvlZvvmxobQaskAnztO9AAomgWMdi53WXlHnH2qkRir2Wa
qw5F3fEbka1Rs/UPyVi0K2VKu1E24FC6JOtlpz+G9ew/1ycyAsxkp6X0Oh5WnDa7p93pfI5ovqDQ
xadyHXGmQtroSBvhgO1Q2c5sjwuYFWAv6M9roHqJ7ZFey3sCs1uA3/1ul+iyq3vsi+pDoVBLn9I+
7L8sFe3qUqFwmH2Q6TBZVzQq3lRVVlauPB6PWNwch5+Y7XvurTrjZp7HMLAg9pDs8nDN7tTdlkzG
QV9xfCCxSVMeNMzEcmbPQvDZNEtzY5nnKe2RqmBry4qDrvY/BQ5lBAw3hGUG97fEO36sOJMCTvDT
uY4YU0HQR9MFAaWW8Vk2MLW8jNJsI1GZF/Ss3oELgF6KdBJJ1ZUwlQ9KHFkStkN+dwP3DqXcCN4x
myodlS508imn2I88/FdtzdsblOk4+QxnT9XAHmtg//7qnKlTrUB2tvirTqdsHu8R3lt4F7J+8av3
v2SHs7LcuPDfHV3H6w+YNBr8yE3sB01J1tKFbfz2ZvfvnswHmcQP8828tz7bf2iOWqlHenEkgUZW
KrkfluTTIceDe6pmqlIcx46xUQwOaUums6+qM1W0tXteelOrbRqH5DQ/UN2HzVQQsZeKv8DryrrW
rsmm4dMc07UZby2LZLcXB72pU4eWIlkQXc0dMAW/saRHAn41sX+hGlueK4yW29gZv7kllizWDa9K
YVQoyclKnHjC8ep7112nfo1RYuPbNc6AibNu9KhR6mtf/ao6/awzhFuGrl2z5leNjY158nswFFKD
Bw9eD7PdObZfcZ/1u1oSOlJSBliwss7gK7szt85oE+77tC6sv5YeRTc+hOvBzyvrxwsPHun9YY+y
3GAU/4UuIgzCHV2t54Ns8e/bMwsEDBsUi9tWwwx+qP+yZ1cdy74ffeMIXYfFVBkL3xfjZurX7zTH
w8+u2eb4oeTKzfaFJ/cvCh/dN6KGFgXjQW+52tgY83bhHsdlpwq8OHf65nax1/Jvb+kqevGdevUO
RotY0lRZXkMNLQl7ThrcR10+/Qo1YNBA9cJzz6u2jnYVDoXVhGOOSZ586inYGxL+RU8/VXLHnXeq
DWvXOuphOJKjrqiuHnrp5Zf98jNDyxp2tXRlNUcTykOdzpX2jWib+Cii7dO4HK3ftlORuoaOQ2Hs
WbNutk1rSly5ZD07/IvpYHk3HD/dJ305Bu2DvLomXRowY63V7GUv7HbGSxUCtRIYk4Tp+P3R9t6s
WA6yA0wi/tC2bj/bQTbnfbcfFlNR2wBUuevfqmsPP7yiVjV3JVSW2wXToPvVt6o9rZ0qZVep8eWR
5r45Wct4iWWvnJeoT6LyDdzV2jXqoeVbtY31bcptgEVhYJBa6u/rd6n2mKk+N6afmnTccVt4CR/I
5rORVxPScPKzf/97v29/61tq89YtKtufpdxut9q7qVZ9/wc/UB0tLb4f3Hhj2TEDS9WTKzchKW1n
b2ehPiKt2uuWrLLyxMP7KVyOJLe14qaqoos1a2ozUUgaK2yvtgC4lLDUKLdt2hNBfmdQ9YfeCZHu
1OLTVfzYxIQpAv+Vq5eapZjho9CQodxR/7aZFw3b2atwmO7mOmbw3lmy1wwd6jpKVQVtv7vUE2u+
QNn6111uI0zEQLq2NBpatJA6XXc/G1/6aK8su+m5wBgd0E8CH7ojFjXxkECIvb2SphvCxXmsanEe
C00zGod4IaVEozqpviNWsaS2XnXGkiov4HGYQlSsbCRDQ0dcvbq5QfUJ+/z9cgOLuf83vCp4ick5
D6l0//JtTfrWpk4VxMTuZd/pmEXZLWDTUG/tbFLDK4rV2JLAWkBlP6KMePyFIcft3LXr9HvuuUdt
37lDlfUpFYOFYyHMzc1Vu+rq1P0PPKBOOeVENXDiWSqP9rViTQxlucVZK1S0d/jw3gcaHuIQHbiY
wJvEcaypYSzRdzv2Tgfo0TtbpLOsC9gdl7M4PQ/3kpUeqgrToB+7TFeXAN1pW6+ISuy5mubzgIVM
pPzxP/y2puZXVPaRKAanzY6hDq1F6f3M0WddKoAXvjkQM8v39hBwmCnL7gcu6STGaoJYcfcxlBCy
4WZrEU8RazXP50tu6I2UkmaYcblTK8f98zvCKxOEIECEvR1V2u/2+mkg+/rkf1PqXil5yExF2Swq
G7arJepq6YwpH1Y8QVN2gxylcrH27QVF0ZlyhflzSMYq2G2p60N0z5CdrQJSZa9ELE53Z0SCZ2GU
aI4m1dbGdtU/bBTlBXzZlH9T6oWhB4MFLNqwbr0KBbIdi2D3c4Wx8vPyVN2eerVm1Wo1dPIZqiAn
qPa2tHVXf2ho0d6Ocy/vE6UDPyU2w14WeO9tGfzhIZbeVyw9bhpTp+PrcT71jqMyNbCsC7g4gRpV
GN0mS2HvLgEly6N55ARNd98rxqsDhV90z6v4nyCStGQTXFX3gsIoShucQE2lPYez5XfxpX/rlZSS
lmaCvD2ojo7Bo1erSY8uApBXyXgUELIhBjbnOhym6qIjhIcTbOrsEdIN2p/J06DJVDoA5r26s87Y
sMNKd0tUxu7LqccBXMpKtm+SewYAyRJtwUx6Tx+UMygZC5ATysBLTPlRLI34whTgWGcyoCAMb5/+
5cQf9XpV/Hjbm25L9yT0vlEZQKuE0UbZ69u9lRDdvXHmOfM6UA/fRbMLUaSd7cJYThkWU/FZosLF
gCg9p2vW9dqKhw4Izv6o0Uv34/0U/OHl0kKEFomzJ95tbTwopsqgxrudagSR6rUlIX88EvB6mjqi
DgTJzYoiUyJu0TiEXJYbVAE9JSuHIMvFNiC7a2EK0zC0d4qC3vFv12kO8ftAXMgli1EnurKbv/vm
BlRuwLeFr5spX5zh24b8vPzWIUOGRN5c9aaDtsjKysrgvyy1F6dwaZ8+auSo0SqBMJCQ84rCHBX0
e1VXLKaaO+GyT/kSonCiYA96bUw33Ak07AEQPrzuyGov8US9FjT7HucgVMyEV8cNGd257WAX+g9v
tsM/B7ZjOFZcwqdSqXg9rPYwusqv2dOIz/KgL2cuHGD0wTcf7CHqfAw9LbXP6d8rpsqYzcfS2kvj
pjVRiJTVvs5juBoLQz5zDBa+7ahpbeyrAiDQpW0diZTyYLQYU5EniPR2yo5JpOy5EMMgiVuBgdbj
QYqOK89P1Ta0uzbvbWe/A4QJ9SPJuyAtxlTkq6ocj4xqARLpOgK1h8Ox6L16V0mf4sQXL52mXnnl
FbVt+3asgiFHDezs7GQPq6kLP3+hGjVuvNIx6XxxTF/lT8WRhjAvkdR1MVU88vwxQdRJadencDkr
nIkpmMUGw8O7IqI3bXH0tczidEQErgSygA7pBN8jVpyDoiwhehaGKIU6/eXldnz30t704d17PkSN
7ZZgPbcU6UhCWXatzYTSP6mS5sMF/salwJZ6t5d7b+vSWxa22klM8NrBzkV6K2yrRqpJg0u5PpKp
MiEY3wTBcG3t3s7IuroWI8peP+IzRo/oG0mWhrNcE/vlO5vO17c1qZYuFADmpSDkUePwQR1TnoeE
1wrq22NT3tzRZDR2JTQv0qx/QXDiUTh+yyNZrgtGlakXN+1V25qxFrKhyoY5xuUH1IkDC1V+lkfv
ipvHbdjTOnnT3k6XyQqNFdEeU1Fgn3b66eo3d96h/uf3cxS5Ipyx7tu3r+AB1VVfuUplg8LYvmWz
ev7vT6vVq1Y5zuPJxx+vPnP66eeBikrQtx/2NlDy4Cjlw+7GwolRJZWIr4OtZjFwTbrfwurWUwH+
4PIosCa2NgM6OE9zGd/M5EU45OYRIyZQrxb0qJ8Q8f6mQxCiO/fmMly2nUhIjL5sdzZ968xBiZs/
JDDx/fTsMMhuOGSlo+uztd53jw6y0rbD3DHK5XIHJRpAroxU0Uii85wZCF+fteK+zpbetPUD7iHQ
lD1hdCsL8Q2WpdfpKgl19m4upErLJIOV5kL9zd7QvRp9KFNBdHLfpWhLNyzf2Rp8bt1Oh2lkqRQs
37o9be6zhpWoocU5qYn9CloG5If8ezvjHtAPWknYb+YHfOKH8tU0tPufWrtT39aI81ccuLD16p0t
xo6WLnXq4GKrf0GotSicZWxv6vR3JVNaTpbHKgr62rM9hqepM5H93Nu7jeUgMmRvJIyDhNTW1bVq
Z48oU2dPmSJ+K3PlihUCZ9IGDByY6ldV1QbwNmvZa69l/ewnP1GLX3xRJbDyiP4+/5771Ocu/Lz/
u9dd9/mq/lVt9PG/YKyMXfYwZqe3RRlRoVlTU/X5/sYnDnaF7dbbzTFTytIR6g5h9vbp77tP9p0M
S5eeTL5ovLVw+aFU1N2mm1cs7HXx9HMlX4f1KomsrnQK7sfKzQpNHZrP+h2/XOgkthHzv0QFwAiE
7Y/1xZoFwfNCrx96gBudyF9btSQ7GxdlrV96OPy5r/aPklQDma+pWzus4MJVWxyihtAd5UNUNPFF
PeUY+T12aU7W48Uh3xJehfTbyxhI5OXpOHYv/fu6OrV+Z7MKg1T30Am5WrpiavHbdVKfflz/gjre
fzu0OOxFIpawV9vCLeGkaV+xfGfb0Jc2EkvIgGfJnotno4Kqt2AyD225ZGy/WGFh4cNIrTWoiED9
jHcoe/Sunbuqf3fHnVmPP/WUygmGVF4e0lSeC8Tp7gV3q9z8fN+NN808F1P8fXz92uFMzMGWzVic
jCazPKCrQ1RbdLfkJzxSF54vdaR8nwfVJqYzqq94qPlAhaRB5pip9yOljvb4/P0TsbSGlUllMJL0
BldCFofFVJngRsPnr8JW8Mkw1cj69uioFZv3qg72SxK+IaujXGyXHMV+a2OnWlvX4srN9uT6DeMf
fFUvGaR4F63g9AZWm00NrSqA38qPxVUWViknr3ZiqtbXt6tRpRFQSZ63+epVGEoWPrGzX7Wlsb1g
7a4mB1Qb9vtY2dJU1O0Lq23oUBvqmrQRpZE9fHcXEkBGXYwi45a+vCSyZOnLjrFDTOzdermnsEgR
/Kieefppdf4F5+eNGz/+BKTVik9UWkn/04bNg4Gn7aO7NUNvdA1Sq2UKjszFpog4PbyEn/SFpEUb
/rCnBnyNizqiuV9AUvVPh01JMKIljnzp/nH26PPP1N58VOLpDvlKk6R5SHNxoId+lKSKoPqFGtuj
TgyUqG3dmobsF+W7aNJSrVETRIBdyQNc3dG7EGq5mbL7oM45yrKP/YxjxxGLDm/CnAgph7E6Eskg
TNWfsoszDCW+qEogTfniAxOLokCbulO1Oc/muyhOVBzMHnTvoZRLUL5DkOp87t/Y2OTu6uhU2Vlp
Y2W36V2MGWIp7OzoUJs3b9ZhqiKh8UOekcMoqEUPXdaIx+YwHv2+oljvjmh9R6pt8aVLY9roqQsJ
Mp1IDoqy7ixYJhHg7E0rsTxW3zzzxqdvBrp1OM/UUIsOp3zPsh/FVHVY4xqCfk8YbW//S+wvDnOA
cYE5kBICH+ppgWnUXVqrINFlOUrJXkiIWyg44w4QQvdi7fO6XeLeeK85dDdM25bl9YSaO99Pfem9
lVsFPW4TS+QOyjv7Ign9gLHq2FKlfH6fS6yBPTkmnbDFdMzweXl58txNlDkoyxFwluPYz36RbmEt
o0tIHVQ6cRWsCmRZfzpQyuUjNWH/jvUksqxHPVF7iuEPlJlJMYSlF0lD9hJJNemmv608W39T9X5D
9zEP4n5MBTFW8LxJvCSNmBCqKg4FdgwuTg54c+seJ1I324vzmO8FSych8XlBnxpcFEp5dZfsoSQF
nmROkqDBFfDbrnyvFs8PZnm3NbYpbwgVTsw8DEoXJnfxZfXPy1Yhr0eelU1ZQbuL5JB9UXt5xL9r
QFFOqHZPM/u5lMRdCUs6jlyRcMPyc9TAwmCclKub+eEkyksEsKCTXcccc0zH0CFDw08987RqA6Ik
EcPy4JbWVtVBfNbRY45WY8dOEBCpi3KX8F7AS5hsFUz2gXsse8yFxWBbLsVSc5XsmmFSyWBOsl+b
/+17ozH18CevRn3MVPIpVy+hNtaY859gTzXJMDx9uxOgYgHEkuErxU/0Te+kby6OL72j18j0j7NL
DlNBVAR6OSnEPkf4Rb89LV34Sd2tmK5bkVSFI4uD9o7+Rdorm/YAmo07TCWSK+hzq88MKlFV+dli
nDmhI544rr4tXkBSQ6M0EtyZ5dbdpUG3dfLgIvXE6gRA2YTjIBazuahvY/FDTazKt4EzRaD3WTtb
u3I648lAxO9twv/VCQMXTSjPUXWNEbV+d4vjuxKmlADFPuEsdZKY3IM+J/SkqTN+OZbCCO1IVuRm
6wMHD/Z/E7BtY1OjWvbGG8rXLLg/UUUVmMCT1de+8Q07nOMk+/j66lWr/fW79wTy8iOpo8eOq2M8
nuX72Qcyt+NBG5yy9AsMQ8xGgHrgc3GASk5ATNyv5uq+1paPc8b+bes2noB5zvAHgtO6mcpBQWDP
ZmmbEIttn3LTjTMflJQHn/YQGZnwjR91Ja0Zm5oTuSu2N6i9hG8EPO5IVWFIHd0npAoCHmvK8DJt
YEmeWofhIIbUiAR8ajhO34owIFrs5jV7O49avatN7SIfheC4SnNjBaOKs9WA/CxrfGW+yiW6GYOG
amJ/5sVqN6AwrIYXh1DfdG1vR7zwrfrOwhpCPzpiCZWX7c8bzO8jSrJV37DPvuSYAdpbdW2OtVGu
onCAsJGI6hOEUdhhr23oGLFmV6tqABUvGLG+Oe2Oj+zMs84CYBtRT5J9aSOBjqCPkVBj1OlnT1XD
RgzXiMHK/vMDDwxZ9NQiVY/xQhzIp515RtHFX/jC8PLy8jzGBr66eUv3JJGHPS8VVZ8jhqfImdg0
bo6XY8/byqNfIEXZQamSnzYB/Ks837EQjpm6MJmIngiKAWmV9oKQQJN8f+6QpH6+bvkb5JFc+Ck5
9N8dSZFU52KivuKVbS25z6zejEoHPMhJoI8etK1ebYU4LxhdqeUHPBvH9AnWIHkqQT74AdDuwRoo
ptBjYZbIo29ug6G6YLB0TvKaXY1qw7YsdcHYKn14cbB+cH7W2sIsl7srnio3DL0tkuXe6XHppS3R
xLAn1uzQV27fi54s/i+ltsE8b27Zo+oGFqnThhRreX7P6uPKw3sG5fqqJJNp0OvZjZQUW+DEJZv2
uJ5cs10ROu9IQWn3+p0NanN9s7p4/AB1zMSJ6qhxY9XePXVAoHXlzy9V+QQ67CXl2U9vuUXdNe8u
lYjFHcewnEjxwssvq7Vr1xk/+9lPL+vTt+/bMNadMFZnziUk5axpn264fV9wwJwZi43j5wCOwJMX
+tvrdx4s9u2fgqhZE0w9mTpi5q+PqVNG1PtMyhs9wxvMqe5mKomfAmLlSqnkBM8e93mEjz/wkYk8
39M+Bw3F+nykrFXCVF96e3dzePGGHRBmUkX8HsexK8TZAkp89fZmNaAkX5tUEdmNUeEOnLKyEsue
SRhqYHNncvyS2ka1s7nLCd/wZWztkn9iOwiJJZvqQV/ortKcwLORLO8zkSwl+D3RfU2CG3+yckez
AmnhqHU5hGaIxV6YS2KqJGxEpOMIn2cdpvE7+uRkhRyxwH6L12k7GjsnvVzbgHQzFSH5+MDSuMMo
gY4bdreqN7bUq4KjSqPvNCX0jR0BL6dEEPfTrk6sDKjF/3hazZ071xnePuAEHabiwU3Nzeqee+9R
xx83ybhk2rTTiCB+5CXvpPbxG9q/7HV7Z2A9zE/0yM6UDoxTDZyedE9VrLmLXJz/ihfBZk5IzT/1
pa9/qNEaMeVJjgE6DdxkH5L3OO2V8BWkVdAyk99Y98TyZyGhXoNqhe6gOTPmi7YcKUcdcBc1Yd3u
Nncn0bGyR3IC+TKrcARClX3QZnxRQ/L8BYKSYNV+rnvkf/SjH03e0dIZ3NMWdeKnHIYSqoey5bN8
twNM4N5oYV5pjiqk7BvdZSV8Ayvm0E0NHZKnTQUxgKRN9ukM+7kBL0ydUFuaulRl2FNK29oo7wDL
KJuDseLqjXvb9RYCI8MsBIIZ7FamUV0dY8Y24rQa2mMt8c7OlQ8v2dDP8GUNPWFQoTLzLbUMzGAn
CWQqy8vps+TTFgybUoX4tLo6O9SSl15Qp5xxxrD17fr3B1dk42jVLiDEwJ+Q7LQZ4KVAfOScIwA1
CwqMhuVApQ46ivXTpmJnX6Jpft3UzzTHnN/XUth9DgKms1/7JYJHbL26/3XQ4o6h60hfLrd6DnP6
Qn8wfFXMTGt66dyLBr427eiUbpybP+HGeS3LDpxc9b3tcRJxKi3i6VIX0v8Gsuq75JSvg2932jzF
v3GBSQexrInlKt3AHu4KJ9IYJSuKBENFFOmUhiWkCTuAwaA0nkqRAkIOHdvfceLEx7AEkLReclxL
EZEyPa8snhWKSfIKea4TJ/Puz04THSshz05ZISwpYp3rvnIwdvSJUrfTbufZPcaB74RB25BgrdGk
59iqoscSz65t0s3krX6fj8PSSAsCQznhId3PztTs7JLoTFSAuZpV3JRMfcmPX0vU0kSsm6FE5aBP
6TCTp10J/x0tq5Z96sj394xvr/7MhKOH6N63WR06dc0JFTgEopJYLB2jAYe+qfh3Rw0dWvfRZ3f1
qon73aStWLjX5eytYlM576u4GxMoAYsYitxIr682x5c/SQd6xdSZvXFfVoKfaHZKTsKj/73H/vVo
nDNmaKPOAQXb+oT9/d6q09wCPfK603FMQjASuiGWtoKQH2ngFj/Ujh7hH+2gGFYXZvvjAZ/bLbAj
cRuI6pjmDkzfEH1Jjl95NRDQJIzPYAn78llUjb1i38j1u0eKD0uYQ07fcJw+lJXoDGHq4lAWUsyo
5f6tlJdAMJn0Lvz/Kwk7+QxWRD2BGuAmYDMtQCT5Bz0T0C/STqQvV+dfv3zyo9c8tHxkezz1Lcsb
Dg0Zgr8YcG4XzCPpz7qvGICzOOrE4IEDVG5BodZU20nO/qjyIQ27JRTBns7t5P573taNmagl/3qp
nrsXEVn8GFPNMIpl/A/HpyzhExJJyywG1UUXidPw4LmmFyW0qPeVlC/2V06k/Fo3U8miDD0hAuzR
+HfOmTThxrnLeiGtHM1I10gjaZTuc6D2og3vv4VRlABByfrFxwdHl+d9bxuZZN/cshtTOeY02ScI
5WOJKwr61cg+OSqSRcgIviBen8PiFmbl3sJnD6HyiRH8vrOpHXUt7qh9wpaCzxPmOLosT5UEDGEi
iay8jrLDKSux/A1ZHqONbErWxr2tekNbzGGENEjUJj9FkuQvOWpwQSBFZluh4s/xqkSuSXjpdkI1
c0G6J4eAF3x9cz1YRMkrmI4AFpRHNsw0BiNLWQSByMkhWIkG3XTOyIoWy91JOovQyaedoU6Y/Jh6
YckSYqxAjDjRoynHpzV+5Ch18ec+p9oRzpt2bXcGiXhIJyjOiTIlTABk99OGx77dWPboh+Ky08p0
Bl+1/0x8LKbf/eX9e6beMDiR931ufOem7v3JIdFTN4M6Z0dZjL7j79uvf5ksR+8ZAbkfre0gL239
Q/Wu0ec/jhvjQrQNsKbpKsTQJCe5QNxffTW6+jnopKZn1dIGjFXvG3ehmXRagcO40iEp0pAWkVR/
xPhw7NSRFaf4vR61dnu9iiMlZG81uDhXHT+gSA3M9QqxDiL0/cdtKd0jZu8ciDbPr3XmZXn1iZV5
DsD2ze2Nqg3GEjhROMsHQ+WqSYSFQOCh1mjiyoZoKrupS/L9gcdDmUQKteE41qaOKFcvEfqxA8aU
pK9eTN9j++WqkwcVq+JsN+daWsdtbeo4o90y5AwgDB+U97s6Q1gATx9aQtyWodbXNTt5MsRhBp+p
Y6sK1ARiuRrq9+Qvf2P5Bbt27bxADBlDhwxOFgwfqYaOHKlu/tnP1K9/+Uv1Bn6sNsLt/YEsNenY
ierHN3xf9Rs3UT20ClQ++7pcMjTJAYEYKDphqLf5+IgRt+/W3lz4kSoGQR2yHwtKiEF3EJzHlyXp
e8Q3eEh+4slBpdVbKa/Pm/XuSYqyEBIdALOHOJOGHeb7LzNqenS3CkhbPo5LJBWELquO98EHldYz
rw4qdTZnfHHMaxptLlIBR66KtreK9nHwV9xYoXzxh33ZOV8VlEU3ttNhKs5BQ1X/ihpz4S09wbqC
yYZ8wtL/3ka3HEzD4Cl2GImIZHQVteqG4iw9ft6I0nEDc/2FHUlEqW2qqtxAR3leNqmp7cCbO5r9
z729R+1ukwxJ5NEjonZwSThw1lGlqjjos88eVtJSHvZmNcUtZoxc6W4VH9YnJ0YgYtbu9ljgORDp
b2HlE2kkxCVq4fH9i0NjyiI2acw6UQOtzc3hIGHJykes2LDinObcgIfzoawsrIDBl97B8ZxJkyeB
kKPLcgOnDC5RqIDmuUf1aemflxVpxwgkIrgs5E0NKgprO7Zt02+//Xb1l7/8mT1SOm1B376l7suv
mK6u+vKXJbYqRvxV1+Lnn89tqN+LGoif6rRT4jl9++mPrNpurajdE3XrdiexTm2JVHIbobpLkVYL
Xcse7X2IhKXH6O520ADQvAOElJwtLJcaKmPzQa/STidqajS9SrVQ5/b0Kk0qJi6IVRS4vZo/8p6z
R9OkIUGq3LKHE1B2EiF5xPeAELREQZl0rlOh/ake2h8E1wHhb+MAcVFkiHMlginLYX3ZVhz0JdJK
GzP1YZiHM8NSATmaNbNvcQaYcT5FuU2JQBArtXMBxe9CQduWiHVF0EoOOEYH3ZDuAu9u6tMHaQss
B8b6ctBQ5x5TkXsCX0nYu2R+lQ5P3tISG/PIqq2KA9tUGAnFidCqizl5LaN2fW50ucUBAy+OLsvb
xv3lvKTedbwGg9A45en1u9wvv0OYBxY+SQYj8KRNoNNBQHBWlctGfdxVkZf9BC8xhMhLTKL4o63T
36xrG/j46q2OwzmINVIYtoVyz2+QWzR1zvBSjOXGQxNAZ3DJfk32b5WtTY2jfn7rz32/nzNH+UG4
R8gXKAaVt0lh9t8wms/nE1RFQ2W/fg9d0a+fSA3ZWJGbWzXe/Vqt67V36pLs5RoDPv+ulJbY6oqq
1dr6R1sOdtA5k/F106tusZPxiMujx0jY54p3tIEIN3Y0BQtaDyX34Le+Nci86Ynli1HZBGYl6WPY
/KYcyLOpW1safLtaDnRGlC+avSMa7PiDnYgv0g39iLvULDPO1sRr2Z3JZQ/C6T0llaGbf7Pi8c00
l5hDl5lKpMic3aVZuku+O6TL7wu/Gm1vuFrzevogBlJQVlr7jScNycOtGUnnvK13r+RS0pcRjJgK
CvLmkB76AYUkFp4gT1nUsP5lrgwk5/f8+XsYzM/fUd6Pw2Q9aTVohWb8RoUcheOYvbkphCrlTeqq
Zk+bWrOrRT+mKr8LZpO1qSlTpdz2+y0ticBaUo0JQxF35ewwvGxSBKYkjuY3tjfp/fKyg5jf/5dn
vsoz3RKGwXt1XUvs/De3N2H9s0FZpM8gkLXNQyo0wR3iClBDikKeoUU5uxmkW/nJygBqZz+/+IUx
z/7jWQc4W1pCTnYWJpGQ5TDT3r171ROPPyGIC/fgIUNepszD7x2rnkR5SKawTIX6+oV1mDj2gT2d
9md+OxSGkqK0VzJCbZTXe9stdX/QoWvx9fd1UOYlbnnpcPr0QcTYrctK3bNu3h/fyvleEtrzdvc9
3YR3OA5nyWtPfS9Ie3qjR5PDYju3cvzskb961nlAlLowVOaxg5q64lU7AMMKM3UzlEPcsnlnbeyM
pVAJY5ppWsNYgyKUdXKUS+gH/FPelpC9iIBhJQFLeo+YTkclFgdNESks+zCOrjIEjLtMGCrz7FHN
UbO0jlTRkuU6vQ/M2BX5LH6pVtRBknH6gTRNwIwQoGy3qK+qr29wt3LcThZM1H2J3i0JNyVHIEed
qtqNm7JhqkEC1aLskVUHjvy8/afGf5ER+KjQDyFe23GsZhjiXYN5d1wU6ZEwwyNChBHTJ02nry4Y
IeYALOQYHVlNuM059SNzgwMxEQ1Y04SRWiDsnnuMRixnCSx6zuFq+8oIQ/NKG+0lo60kd7VaYOie
e4QOr8djs//RTEzkPVNgdQe5ibUvEBStL900Xv9hqn8Rov1nb+ZHMdXbBdn+2qF98/McIC1+J7Gg
CTmTCNMxm4fw31TmBiy/4RLxnsWqL6q01CtH1ezM87gs7tEbO8SPlbY62ViYJSWZUHFfDBbAl3bx
sV4CE3mXUxRlb7a1b65/e1VhuP+u5nbnfkxHTnn5LIiJ8ryAGpgfTpK1SaTjYMpLlVLXxgEDB7T3
HzAg9MorS8l1II5eScGFZO1K+51Gjx2jRowcIYuAtPs/DPXPTqn/Qu37KKZ6A/P3S2PLc8Zu2Jmn
rwL0KpmQBDQbwxshZskx+KGGFOVY+GD7g564Cz7rB8+5cAyvQcJ5KnN9HRMqC0JPr9vh+L0k2lfs
LkmsdP3yQmJyt3gGljH7B0krhR9KK0Au7iK4sYEQEP/YsojatKfJwRZi1HCklISACATqWNDvfUH1
xuPxz8djsQtQK71g+HZxDE/Hcccfb17J4QY7duxQO0gNHfQHnH1VjBPlR48aqa7gt0gk8hbVvfge
CfkvNH3/aeo/4wh8KFNBbJLGa162rlVdPKHfVHEAS14IMakHMDwMLQqpEwcU2jCFAcbu2De27TV2
4UQWTTEvyyg6pjLfJO5Jx99kh7BOrNjRglOXmCoYs4IkmZP6Fdh9I6TatFTl69v2Vm3c26F3sgcL
el15o0vD1uCiMEGMWeqioyvUy+TJwDSPL8Z2cIFjyiMOQ+/ZtUufN29+8YoVy52I3tLSvoVfnDYt
NWnycdql1dV2KJyjLbj7brUT5hLQ7JixY9WXr/6KNWLkSHEM3kQfuw0r/4zz8582/QuOwEdJKrE0
ycnx1+e4XZunHlV6cXsiVdRJ6mwAsJ1yWBvqYMG2xs7g42t3GO9wcocD+2AgZKMCoNU4d1S54nCC
1klVhU2kMsslyWaQbZpJbvR6eDQFFKrs72/vMZZyiIA4lbtRV+vqmvVTh5SqyVX5qUGF4d2Aee22
eKoE57DNQQgmaAxXbc3b7uuu+4H6O1Y+E4ygJIQxYfjFixe7bpo1i4SaF3Wcd8H5dcdOmpTV3Li3
2O/3q7yCgpacnJzHaN5d9O1lmbP777/fHTTNHKwcsdra2o5Zs2bZs2fP9peI3Z2TLmMqpkf8kUSz
anZipbjH5B5z5syZ2qBBg9wNDQ1GBJ3Y5yvxxPwxSzU323w2+Gw2Nzcn+c3gb/EH2GbQ7Jw2bVqC
sjqSMsAzmIOIo9dyvzw/St0WbfKYDQ3eTDmN33Tq6rjmmmui0jbKyoYwWl1d7aBK+S5QFYkY0ajU
12ytq6uTfuwzG1Ofl3a6Tm0+NT581vAUz3dTh5s64/TBYEHy+ZyycjXbmfJOO/nC2XPKuPC3i3Je
XhbPjsnfVVVV2ZR1xWKctRbhZND05zjjaVG/qNZOOyjjWI34LpapS8bAT7vdtNvx2sqYUW+rjO2w
YcNyYs0xw+AssWmzpjkuAPk+8zyPWWfK98nMWPqp1xm7zHgICseV+S61YMFsQr8j2XitOquvqe7I
lBFgusWY7su93qOuuIwPv2uZOuwFCxbImPvpAHVc40QZc78xrKQkjN/GxV6ijfl716SeHswDXxCf
xBXNQv26n9fR5BWTxkj4fFVnIvXTF2v3ktWoxfFBeVHRJBedYAbfJuhwCb/hrI1ijv8jJr6X8SZJ
plvxgTWbdup7q3Y2ly8hBVkcv5ccZZpGHdj4sGLq+bd3qfKCHJ0stUuDPs8cIvf78KNszIpINXbt
H+felbvwqSdJ7pLlpCFLRwWn1NoN653T68nr50cyPVJa2uchXhWUEwvuVmk7fXKcjjiHh/QpLLqx
1bKHAdewqsrK5PSGP+dlh76T0LVLOfMRc4euNaeaXsNw8hgNnNi/op8YZW5gcgNmIvGF3GD4KIRz
NK5FT8MSY2jhnETc7gprKe21vHBYnjM6bnWVOqDjuL14wezZP+I5IdTn30IplZrdJcDmFPcvHFs1
9hbub7ES8Yv1UPgK6pEUAQ6YJy8U/s39c+euyAvlXIu+PAoLUB0T/UN+XpUXDP+wJWWdjn8zqOk+
VVVeuXDOnDm3X3311bLHVFbc/FIklDNsefars4er4RurKipOYHN7YUEk8gf6MJ4nzIi7uyJOG21P
vKqs6mqKvVxVVkHSTq2axXIBfz8yqGzQEFNPXIvTbwt/31xSUlKsmdYv457oaOUJkWbYMhKeLq/u
Cf0FqEQ+/sHXDa/nLzAtENCUnNwizPEzXtFBVVWDUMlvbUmlBmreqBikQGdrTy6YM+fWqsrKixJd
XdWaR8tLVSRfoZ8/g9k2VFZUXMkzrkp4oiG70n6NPv6wrKzM59Zdv+BZK8lY/POJEyeauaHQD1je
SyO+yE/uX7CgSLPCNwGYHaCCWu2CefNuZ+5eod0/Flqi7muou4V3H+Myg2NPTivwRWamPKnPUkd9
QUHBH+fPm3c6XP9tqLMC9Wfj/XMX/JRDdFYOqKi8FjzH51HfYtDPDsbt1o+UVN1sBhG28nk5zLWK
d1lVcOBbw3Y0d/i3NHU4eyWkxz5MIoLEMSZsJK5pXGVBXmG2EpP3i2I2p6ys+GU4dAfga9I6kTIS
+uFxrIxCQcRW4dNq4igeEnFqhf5wLnsoceQt5iWr5kU7du4KPf/c8ySdcTsHwXWf/OGlbHF+gXqL
Ez/e3rDBBVPJ6riaZ78ugF7x8XT3acGcBWXF+YX/j35UsB+bh/1kvKYbtzO4hMlrx9CYLkyID9Mm
+q6J8QQ0v5qELbPvvfPnv8Cm8jUIcxSGl8mI5p9zCM1u1oMfMPC5oNru5vU0jP5NHjiYMvPZhcZw
S3xWBcO3UwZpqQ3hmS8RaLCccAvS+aS2Rmqb0xZUTR1DnYNxSD1Oh1fRFsGiFOAsnQN2ootyv6dd
F6A738KGdibPGi+YO5LgSHv9rAPVfq9XCOUXEAxO7dRRtHU8PoXuVNGCvZpIMssnqes42hOydX0e
iAgsqZoHH7/4dGTffDahMeclUqaEij0Cvj8H58qJzJEDL0L6t9tJ629oGEC2tG/Qzp0gvv9E5tzX
AI78gv7Hampuua8qcr3HDmqjxQCMyHLojmfLgnES5Z5j/GVu48QdbHd7/J9nfbuOfjxFXzczflcD
svn6gnnzV7ts9WXGZgfA64WMyxcDHs9/65brjpSdmsCCfGxNTc1jV1555RrKHM2zi21Paihb6auo
OxvYCe1RF0MiN7Ao3cLan8c95+up1DP8/gBSLKyFtGupv9T0q9tZ5sZBkW9Y0cRJJDH6MXVKNt1f
kXnqipRu3aKl7NX8fQplHwYqQ+S3Pog++XvNVD2YyzlcQPJasBfq1xozDQnvEJ+TXBnLu2PzFmBu
DEi+aWsiRh2fJETtEA3lC5Fo+ZLCTPxfjnzqRoPyLqqcXK2g36PJbASd0SejisqtfclGa7S3gddD
pXMynWZAlaJ+itYmWZTkxSXWRPGz7urJUE7lRrJM2cYI4md+29zWNjvi80U4cvFiCDXOCpVNq15s
ao385pprznXUA1a8UTyoi2N/Sllhv81X02n1Hu5L2h3a80aB0ZSKJ04HVFpuu1xzUQXeGFDRj2Q2
lssykncaRnCvFU8OglDG2Zb2iu3StnLvn6uvvJIw8LRqU42KlR5HTeam1kjp86bNqH5dvoOoruOt
P6j+a4YM3Xr3hg2Vm4AE/YaVezKFYpDrK+GOvNnLm5fH+ldUfpZhGcP3orJ0Mmj0QUvYSSfAlJXJ
5YOJQWQ4j5PBXtncqu685prpDkrD6e+dc/vZWUa/FBPNc0YjJYcSyt6JBs7AWo4vE4Ztmzlzzf8O
Knv11ZTLdRqTsRIA0m8Hbd3e9E5FvxjzEYShRLMJ0B5RBbsiqMdSVsKgYP4W2vbo5VdOv9d5Jmpq
Kpa4B4JvMmzP/2AHXmNVxDex8GTD/OdSfxJw860Nzc1vIbkF7vXFhEoWs5yvRXKfAaH/7Prrr78C
v+V2FooUZUhkpJez6Pyxevr0PyyYPz+h2dp3mbOTmIcdYBLD0M6lPPoBMDUTGQ7udRYU6FTropzk
Sf8MD8qGSO/duGXLQ4NKqlaaHmsCi8tUvuMAXu1vF8+oXi7qYWtraxqmdIiXWPyawmSnJcUYSO+0
AOj2IQlCnfA9MiW52UgAf1B+Z+XrcTXBh7s5nR71J/NtxsMrdSQkRosPeUEg5T7DMZPLXeKkhSFr
kE5xMtN6t3M4QRaZkpwIXJ4n720wmyAp+pQ6fCx7jn2Esl8L3I7ZsZ6YtBr0auHAzjVrZs5eToyy
Hg5fDrNemBtqGn/f3QssjDMPkGduCUyxExVvHU2uYgK/x3sb7Wy2IyrGXil5z7z5smgkOYGsS/T7
e+6av5dGnaxZnt9RFmlkA6lRIFdS62zbVcwzbrt3/t3XQ9yiDv2UsoJ4EL9DPZJkqqVZP79n/vw2
xmgxBJCLpWYDHLBp4sRZZu3auRtNzVVPHTCK3UQ7zm8JNw7uH66Uoec8B/sxUvY6DnGICJWb/Ii6
Pf+eeXe3MPYlMG49+cN3k7ymjoOav5gXtp5GAou3hBRUrXfqodDnUAdbwNZdy0p9JmcXnRlPJh9z
a64oz9q3X5vFHm3B7Ge7tFAowZSZRE93TWTP+Q59J+rgs8hAVH4A4prWj7H7y6Bj0tLYMFOtFi4X
Pv6QMZgBQbeRpesOFJYWmGq16Tb3Vs+qFq3mIdlHomZ/BkYpbI9Gd8je8t558yXkxiClQR+SWe2A
AASZfhL+TySTUJXdzNhkS0A3DCeaBl/pqP9WAz/mMka7RBbweQjMdgnq29mUa4dRt/uSSRvQFesX
s0zMLbU1AG2sl70gtbwK869Egm2hTzfEdWsB87yDQX6SPfJ9h8NUUej35fLcLEI0ctXTe9uctGUS
Ui9TKCnEJKx9SElE9YtkyR5KhxlEDB/FS/xKu0iwueOo4nDFul0tGsGETki8SDyppxHVrzgnS1Xm
+CSkI8z900U68i7+r3jfsrK6KVPPqVy6dCnoiD0qLz/PkVhdpB+T0+vPOXuKGjp0qAzA2gxj7cdP
zqTSJpZOtB4lG3dNBgx0tVVVEvGi3otLu5GuLIdZu5Cc69gXZHN7gAgCMNj0wVa/prkbUVU2NDe3
pX1d+KORQtgZSaTs8AZ7LKJR+AH0uJoMsSyGyeZyjPYI5Kuc/7McdekdeQYh4g4aRS6RvBCkc7wX
KysMj3SwnfPqCCN0CFHOI5KjtiRYRlZsWYUwj1qoZdrJfHdLa1vbnyA+Z4NPAQ+1dUBrq7lzG3nl
x3BPgDZ5cJ97KI/40F+Hadu4eQOcmMrVUG0si35Yr9qW6xT60l+qYsFsQf3q9senG+zzSXYSgzZi
XEkHsdF2ed9NP1/jeSQVsXMtsASLagfppA7hLCVcj6KeaNpmxnIN9TeRGHyvpSd8hINrDjI7c7Gv
AVoYZ7zkZI5MWImTThL4INBcFkcPQLS7GYwl/PplxlNgB4vob5z8cZL0KlMXw8mA0/csxkOCKokm
t2tp+220pJm+AVtUlYytSPQ0yzmSnBNjrHeDF0fV1JirBg1aZEajdWQbQsJp46nz2oTHO+qQmUp8
OxD5cnLxPXh8/4JpcnCBJIpp6SL8QppCW8TkjfUORvMEWTW/sHlvR4BQiiIYp4s0YvVkpc0iZbOD
Pn8RFHorQFlZYIQ5yEehzhhWqgbk+lk0W0csfn7x8NbWluy8/IL28RPGNzLIkUsvv1zVcRTpn+67
nxCPeidVmIQVnH7qaernt92mSvv2lXTAj79P7ctMFAMXYzBLUS3G8NXDf5mzYNCA8sobGMJXGXhJ
6ffkpglbb5w1fJbDMAvmzp0MEruEvcLrnnj0/oTXey4NPo0B3VSVNnjSfAg/E+fpPEZXOSg9b3GY
1zVsjK8RdcSrR4skvyo/djBMd1ZPr96XoqCbiKgjh5GohWFn+xLxlTG/nzRV1tfgoWFYQIdw3wts
JCUzbz6DvYcxG8zDn0R1/Rtq2O9o01g26aL2OqorTQrzrBqlx/9705bJb1VWLPssouPrxOqy/1O5
SJA3N3mM782aVu1IIPoqxxYNpGQeAb3fpXOTeIYOzOsozhsGef/+OCjqkWWgx8VCYqtnctrabozC
aXGPt4Afw1UNbPGdfbVL0gdzpKi6+7LpV/xvd0Gkvfx+AiFOv3DaMm/+DTw6xDPFoOMPGkYlX9cx
P0dB7eCu7TqI5iSDxaszHp+T5faczRyNcwzRKbWdZec8ligpIwxMnxSRvsJ8GtHoNnhE7RHu/Rxz
8zRj+Az3fIsVzSvcJyxPNU3cX45tWfKrKJFqqqLiXBWPP8ge9SlU4NfZn/dRHvthNJELDpmppHKI
VQ5iuzk/y7DPHVE6bWz/Em1TXZOD7evHIWvkllAkWE9hCg++sb05uJpDCpo4rhSVJIskmZXj8DUN
yMuyTxhQlBpcWugSC2Ij2WjzAn7HPyWvlcQ6zf3j3MALS15S6Kty0EDwxBNOCIrzlnRj9g9uuEE7
7dRTFTFThJUk1YABA9TYcePUUcOPkn3KLbRRooY/6NrMhD7Jj9MHVFSUx21rEGPIXsP6k2iv6MwX
Vr1WmXvPa/MRFmo9RNzMRKDPpvpffPXVzViRbmVCPsMK1b85bX6VxQQDgMqHYdNjS0Ank5TDJniH
HdHvJo7mnETK8yOY7a9CsKx916PenQuBiJXn9ebW1gfFxEu7IrKaIiH28iyRzgqd/Sn2T2dBt99H
9TmGshMptwK17BWUlMv5vFX3+9fY8fidMNEfNY/9ZdSmn4tqC3kEaVyEI5+Toq7Nn4e9yDE2pLc3
8MOp/WOJO1D/CI9QSVSqCfRFMgz9mn9qIN4aaOwUzbRnIBxQQ7Xxd98177eIygD3byBT/ksYGThZ
W8uOUJlIfvZ1QdrhPZf+PEaauPjeJvlbENfpDbNuE2Qke23tGsZgkkhipM3r9Osx7ptsavYvac92
2jCN3+6AYO+gzTNN3fV7GG8Tn8fQ8nuweNSi3vVHkAxkkX0EC95NjMVf6NpIghL/yHyupM3fgjnH
wSGTacIq7IxPIt+vo+4A+5iXWIwu5mjPjQlNH48xpJy6PaiRObStFPXpr0jzk3jWD1HzzkAlxrCj
bcFgMQrDzlX3zrt7k+6xfIwXGpV2z2ExVYaxamCsH+dluVfAA8eWZ+UNYP+Rwg8l8J8yDoKb+FzN
btc/OG1eFjEB4Vp2TNW1tqstDaQRG1Op+uVnby8PqpfzfDmFndEAB/J42nEo96/ZsKH0plk3q8ef
eFz5fX4n+raB1GJrVq92TqT/1a9/nRrQv/+qs6dOXTVh4sRC1LNgcXGxmLBf4bUQhvrQ5EasMPWs
yDNZ1XZCMCMps4XVae6tW7Y8+8OKKoSPYHntCiaCFRVd29beYel7QMJDpO8YN17FZP4jhCODnz7X
ncHGWmcX2m63RDdL9PNCCCcPZYJVUb0Js/yUUKIB7OM6NN2+n8kfyuQPkcNUqXcbvhHHX8P1PKtz
LYhGLI/pi/aupr3f5bDoL8Ekg8RyiEHk//FTLWWf0izXpiC+KFaRv+aGwyOpOw6BizSQk/BeQkMU
C6ojuWCaXciaR/SUuZGBfZryshEHBO3IaGxLsknX7nR5PX+4DL8ae4hHML2zH3Gk10rmsoG+9Oce
DzPaFTWScZel38feqwmpmgkr0f4Xda9W/IDMDYuG/SxWznhBwSDH32dY1mak6n1o+0gBNVgGD1V8
F1JiDupcK4N3Od9xeLZ9K1EVd1VffeV2mAwVXLsMAqZr1r2W4fqdLxp3xdzex8WbQrUWhp+FsuCJ
EZmnbjWSnp+m9OTVjPNoZug526X/noQOW/SwvQQB4BZzOuUelzbNmzcPt439INoA1kx9EXbuBkAD
q1DzfgjUbQbMVgWzPQKj3UtbDc4Yy2XsBqFQyn7yXk8ifvdhM5U0BOLdwtuvYS6S2noqpWO8NvP6
wc4O8/jXSDUm0quABJzdmq3st7Zhin91a6NWGPLomEbnBNxGMy8x1WYnEokfPfrI30qf5nSOHHJI
FGEmlzVVjBFyasfzz/5DPfLQQ/p3rr22kU7/KD8/n8GGMKD1THu6afFD36tnzNjIqvpD/EaVUdNs
xq/TKJxoLVjwAG8LCWl2k/7KZUYhzJhqtVSbGBKc5V02y5T9b3w1OXXb6tLIfpf+B7I0uUaNGtUm
f5J3YP6uaFQPBoMdYshYM3Pm/ywpqSryxzBO+mJrIn5/GCyixzY45Lxdtdc216YdkW2uBzt9USMY
rNvPyEJ733hs9ux1zdnZfeyOjjpxQorDkjbM9sf88eUZx+pf5sz5OdYAkRqOcxgi+lsUBYx2pf/G
PYIKu87ESWxGItuUL/ISloN0li4328kkODS3e4c4quUr3uP33z/zrvb2kjwsrpLNn8mMYp53fKyE
iLXVRxQOgQgO39paMdLYtGE2DJbEzC0LTge+oTlCGBtrFlHnRFVz1FHbqmpqboAYs+1kEknP/+Tc
yRD5U0jmFRbeluoZV+wLcbls+vTHqPdlzrYN1XCEpjjh8U0Z21Ztu70u5sf5O92ZmyqX65e10Wg2
A9g+rXraHiT291mwsOy17KiuvqbzFZy2q3wlf6Qv+0DcIl255xWMDSudcamqcoxrtB/pPmsp7RGm
LTS2bN4yLeNYZz6/s7ysrIrEg6lpM2Y4WtERYarMJAlzwd3pLDYwWIRdZHkru7sofihC36FEOQgz
zVcCzJWDDXa1RhXqYTEhUsWUX5IpOxExnr2K83wtmC8vkktWpjQIXax7YZiM0+nVyuUrdAwTQ0Kh
UBZlJf/6IV0yMTLXPQtnJrbloyrMWIMcC5tcggboWebc9/w9fNasFIhjxyGbufaV3e/516SREge6
RJ3q2d4MimC/CFpRT7nn3XZdU+1YN3u0Uyxw3VEFso/a99sHPXfatFnCYI4q+gFXd8iQ8zNt6AkB
E2Lfb2xm4aRVEyeKcWafgWa/MaiuFsn6nkBDp17p677+irOX1379Px60x/E9oiZkAaSMaE/OJdZJ
bCX7QdQycylj242wcBaUHmMm7d+vD5n53I/2jihTvWeg85FX2eLjeO8BxY7E4ZWOqxZGc6xa+TCi
hPcLgRfjzM3qefJ899lE3c+Q8k7mJV0X9UY2wJs+YKL/8/V/RuATHYGPk6nqwffUS95zAdA6J4Rk
SfKTdP8kV4Xk7SvmoAF8WcJI72QYSn5eX1RU1HrccZPUI4884hwyUCDqn2POYanAYMERqGocBgmM
Sk40pxQSHFZVVQR9JBLAiJ2qvrra2dek8VxjfSW+KBpSDJxZVPMrf5LfnRUSdSIS40i67vsd3B1Y
OH4SSJSDHuHViRRyVLFu83v3TN0/kz1DlRmgXrQJv9znqH7dl8BffNFoILPCOlhDwfXVHnNMTFbr
bjwdFs2kqIg9y0pbaqqqLGdV55K6UHdT3feJGvNaJOIpAGNYc9FFVtWzy7PYbchCI2rUfqtqBtfG
OJQ44yD10S5whf6unvdKnTwzm+d0ovqkzjyTzcWiDPbvFcb4tYjXSLfVWcm766X9ZgbXKPg8iRiw
KZ8QCSB9voW61uO7Q33NwrATYrwSjJdYVj20I1UnMTqqCmjdcgcbiM/QtXxJVWRTXW3jzWncoQ5O
0F/bA+MnY98QaXB3Yxp7jt2n9fljYyoYpBXJs7jAa02ZNKgs9MzqWtUKYDZtqEjHU5XkgFTvXySn
LC5mANb0GIQaTLdLzzz77FHPLX7B+NujjygS0JNGzCDTU8J5nXPeVHX+Zz8ryPOFlHOYBwYbm0pm
T8Eh0o8tZAJrzwYe+Bf05KZIuPmihG1NZnPuyvJ6sfCpdeDG7vB7PKM1r/fzWHd8mEqXOWZS+U6p
M1kB5AhGjEGSedWFtU79FaKuqKyovHDBvAVvV19Z/cT9AFPNiqozMJefFvD48jDpd1DPC6pVfwzg
ZicYsWMwSFyY8Hj68L34qP6cTCbLPaHQxWVr1z6C+rMSAuyLVe8LbIZfhHCWZdRRAclmYwi5rHL9
hoY1ixY9InkfePZpJHg4as6cBfdcfXX1rlqAbxHddbGZnf1i1fLlnRixL8ST0w8DS8f8efOX4LB8
GoZxxofnlOmWdV7C6hyhcQC0fBd3k1jeshoxgDwg+zX5rqaychpxMkVw8XwsaeNr1qujBpV5pf+b
qtaWjdJDrrMZJ/w76h9y/zCOsoiFrOn4kV6j/TKXcrTLZVYq0cozxa3RZsUTF1xfWekfO3Pmfe1l
ZaOwgn4ry+1t5dlxTKt+3BObwh5vHShLrUpF/nfBgjm5KlV5he6xhwysqHxHnzv3furZYoXCF1Rl
h7PBT97HfrLDLDHHRzzhE5ZnL39IMI2fFiP1fO7HxlSZhzwe9hojOErnKwGvy70cJHobBziJFW94
YURNHsgxPDme9RCwgFjFQexcGR/YXA7FLp95443n9SkuVi88v5h5jDnoiRNOPFF96aoZYj4X/84C
7ndWTMChJwHaux4r03IYQUyx3wDEWRTJzv4rqYYuYkc6WpAJ/ObGzRKAoT6PCvoVrEu1yEAxH59h
G8YS3sX/NAPA++v8XocJlRxtafQJOLEJ+G1+gWoqz36CTb6Pui7i83ksFi9CTiGe8Qv8+K775yx4
K+Wxfo6cK8XfWE8bbsIEm+tWrlbacC3jIAvJSl5yCvs3sOTFQIw7hO30Jzt7BJaxG1y2tnltVdWy
WdXV2xbcNX8S5a73ex0LwUyMCYWYg/+LQSU1faoL39MMFGoc0lobInY2iME/shDcJntEGGqIPJfF
wou5/ll5Bq6CbNo3FYtihAXiK8TDpPpXVHwPQl/DeP0ea910LFsXmlpC9sqbULdHSR2m+IwyTIVM
L6L916Ci/z/a/xLSiWGwL2cMBcXw4oLZC2wtrH2DcR6wtqxqBcxK1al8xvZ4GRsWrqd5J7kq/kLb
ym6PRF6D2b5M2fMxh7P5107DStgfBp2J6+BE3dAuToUA74JqUh5LfFXfMVVSxvH/PlNB7HLW0+yw
oVynD8g/rW/A6EPeP46tYnSLc+vz/C7ZB/2K+57vJqQejLWasreMOnp09Lbbb5/03D/+UYAaaGAy
T7IprQ/n5MhK+ctuA4WoZEMGDPKZJr7AlPa96hnVSyDAnzO7p2E+rod6AMfa91w+fTqQIKVEBWkJ
heZADOWeRGKK+IIgvlAVCW+3WBZ4Qa0GZMS1l8+o3kfkEl4B+nl0BqvYByzgEJyae7MU2qSyXzF8
ns+loUp3v2G58Bvp2K7wBSHF/gvz5jOYpGdBPIMh0joIvxUYhClqkZFMmgBlMdnb+22M8cccj7oc
gugqYilLTP7bEPR7xFhDJqXLweItwPq219YTTRA6GE8VgElqkj7razOmzViL7+dR+ncFKZFlfAU0
6uP56OD6I5dNr/6qjINg7cxY4jbaf45ZUhKq8vvzwSkEgUf9hdzYIRuHrURNI3kGyRjjz8NcbrdL
4Hf3XMnJs+ycUXntfd85KBBNkCCqywpZJyHuxR9VEtOts6uvnH4bY3lubijnBubkXLI7XQmIk0A9
6yb6W0KEwzFoFBey0/7V5dOvnI0Z/TvAkK5m8TiD+dzl0o0gwNWvobY/iVYhTNfOmKQtWf8E18ct
qUTqbII5/ou+ThpWknMq7+LRllVGfEnP8ruY3g948dsblL06kB04dep5547nJjGZyz5BkO5/5/d9
cTBSQSIZl6RycUu3T4TghaAHQLz4ntQW3o9mRRuzYP6CL+DkS+oFBbV2PCHWxuNRzX6Mava6kUot
2+b3v2PHk0IgYVJ/XYC/Y7BhubbVbK9dAqx/LOBbHI6pv8Kk3lTKvpQ9wWz0WbGy9YdpPsv9jTBd
CmLZxj1VPPstXbfWyl4DAr6RvZof1efzELcf6TiVMkWohANpt/iJOlmNHRMvDB4W9EUa1mQHuP/o
ma+8smiAsttgEuBTWjilGb91GSZoatUIg4pJSPZ/MTegOakDybCMZ4xmUXEQ5QACu/CH0VZ7GO38
Ivcn4on4K/Thf+nDWcrjHwXhTuDWZvA7NabHcwW1dAAefgzGHkDbBiKh8XnBwBkEidSLCRH6t8Ea
8j2iTg0ScJBtovYyjq4EzzyJBWMj/dhEPePoWxnWuO33zpsnvjC2s/60pdMGT0hyY9rdn/5hLrZX
y9cwzBt4zjaDfCmSZyfNhPS/KunxfIfBep1xkmNjHFP6P8P1sTOVdBLiF9OtqEvyOqhL9mYUeDjz
+sCysrFdMHcep76pKBFdl2B1vJZVmnnQplsJ/S3NkwJxoI1k7L/E7EWtROJe4nzmm9EETndNiPwz
qBg6KPMbUKFEFSWfmnUmDDLZdFmL+fsVmGME4QPAdrRbYa5TqA8EtNCqvZNnnUMdP+A1HOJ6EusM
Usm6GU9+DshuB+aUMS4kYeC9ECVMpY6FcPIhkDLqEONCYtGiRSkksYRFTCWT23DuuQGGwclKwt7a
2gdQu+R4kqU85x/05evYa34E4WNQwaOOMxJJlsnkIVQvQBAUQDmXWDpEykGTHkKEOFrVdA4nb0UF
bkIibQCdvwkp8S0cm32p72miFussj/dUCq7Ayvp3xgTVywKFrt6h0oSgLfZNhpg8LIcJ4jWqxpw1
bZZ9713zJWFmF0/uSzPGUe4ZFBRZQH8IY0q4xN2CWmDcjC78SWLgYUzE6yKB5YBZHNSFg7ww4ylD
AyUoiQ2pz8sH4ECqEel1GXPBImd1gIc8onn8DopI33PzJ8JUh9PA3pZ1IkIrKiKOYUHXfoYqNAGO
QicHiGokkXA6ODj7PkIMvit1ZiJIg8SnPHB5dfXvWT0LmZzXIOQvQ4T1TPZqy3L9DDXSQY3zew5G
iAmsosPxtl/F74KECBH3UgVSXA4zfpVJn8PKCzBTSxAt2hwJheSI8QGEv4jJf9uCBXPHEcpRCKEO
Y//RBlneVrt9659Apx+bYu8DoYTYnAkhpVy2fQJLdH8Y80KABkWwx9EkozzW2bNJWJdLvwsiF6/E
r2HIRghfQhUCEDIJNdMudn7E0IJZU3JWC90rK4e3Qsboscu/dKXsWZxr9uzH/Hne5pfAGd5CIdKH
pL5pKj+MbpG0384BvlvG98CW7NdhvAbqRAJlzLiUB/qExh0XIG8JOC83Y8VaJBAoJKee+gyfK2DC
qU5WXpu+K3sM478AVTJB39IIbC4BwcKwHha5ducLMivIG9puhDnJdXDnys6DvdoJm/lv5qsUZr8c
GPkaEGr7+ch6Szcfx33/Z5hKJoYZ9AKLyQZR3gBh3YZF7zjUjzPIsfYnYC8dnGpRzj6kvyT/g5DD
SIMJTFIxlq9HUZEgSAgKf7Qgp/kvH8k0mIPhdrKKSsDWWUy6BOdtFWVH9hUQQC4q2HRmnz0Vy248
vibm9d+Benk7DHUadz1PPafSssvunTsfAnV9F71pB9+vlhXZ0O1WJGz8/rn3Ex6SkAgyo12dqUGU
5RDiWKhMoqslhfFeno3TVTs3repoBmfT2QXZqcdTOgd6a3oBRhK0VVZ5TZPFYSLSsBLKPhU63IBk
SDs9EeFyehSirJhxEBhWDjbVZHPzoPUF2c1/p23fo+5W6tmdMlJfo65sHr6TRSpKyXd4ztGMGeUl
ybQafv+C+4/FK29hJAAB73qL9p9nllW+iSKKmmYXMT4tLAanimSDSSQ0hfgqBUhYDRVLJPe10p99
TAVGCaOPCoM6X4GmIfvty7CyJlmsvkB5Oe5pFb8Jg5c5kbpzF/yRvesFNCbgIlLy42CQQ6nz/xJT
2QA625mkRvFhgf/aDWE9D4McZxD/BJgNy5B9WUpzjdbMFMdf6DK5y5iQzzKZ00E6YxHTXk+kUr8g
NPtsPp8BQf6E2KHvp2Jxwgf0YqTBRu79Hmb8ZWa7mc/pid8BlHkaA7+JSZd9VRzE+fx77pr3JdSS
z6fi8e/rmNIhgm9DWF9nhX0TAr2NNN7lAOG6UOXS+wC3ctP4vfzRsUgtUgOsypNhohCr83WG3/uE
3JKIx7/CqgwDE2sEcDbii+VMm3H1JvZGN7J43Cx7CtpHmIVG2IS6lb4F2ddtIE7qJ5fPmPFWesXX
G7A+buC34zGCPAnh5yCJ1gyrqpmGCrjZdHvXUM1rpttNZKk1nvse9GQHbmYf2Mbe7xQE3ndhqOH0
pZNnTMG0f4JkcOdcqAdcpvlfqMY/x6hxp4B3YSYWNfU6+9uL6cc9Hq9XLLzKjMYvhXG+itSfhJwF
fa0aHF9VM0tB0JZgypQZja2zDEPq+i2r2RSYm36pG5ra8xflBhtP53NC/FPGIOP1ZDT+G1ajC2hz
N2byUPjgiJb5/4TgOXyyB3/0AAAAAElFTkSuQmCC

--_010_ME3PR01MB83240723123AF6E969F77F71B3C62ME3PR01MB8324ausp_
Content-Type: image/png; name="image002.png"
Content-Description: image002.png
Content-Disposition: inline; filename="image002.png"; size=15358;
	creation-date="Mon, 10 Jun 2024 06:47:41 GMT";
	modification-date="Tue, 11 Jun 2024 06:22:44 GMT"
Content-ID: <image002.png@01DABB55.E873D310>
Content-Transfer-Encoding: base64

iVBORw0KGgoAAAANSUhEUgAAABkAAAAUCAYAAAB4d5a9AAAACXBIWXMAAC4jAAAuIwF4pT92AAA5
5mlUWHRYTUw6Y29tLmFkb2JlLnhtcAAAAAAAPD94cGFja2V0IGJlZ2luPSLvu78iIGlkPSJXNU0w
TXBDZWhpSHpyZVN6TlRjemtjOWQiPz4KPHg6eG1wbWV0YSB4bWxuczp4PSJhZG9iZTpuczptZXRh
LyIgeDp4bXB0az0iQWRvYmUgWE1QIENvcmUgNS42LWMxMzggNzkuMTU5ODI0LCAyMDE2LzA5LzE0
LTAxOjA5OjAxICAgICAgICAiPgogICA8cmRmOlJERiB4bWxuczpyZGY9Imh0dHA6Ly93d3cudzMu
b3JnLzE5OTkvMDIvMjItcmRmLXN5bnRheC1ucyMiPgogICAgICA8cmRmOkRlc2NyaXB0aW9uIHJk
ZjphYm91dD0iIgogICAgICAgICAgICB4bWxuczp4bXA9Imh0dHA6Ly9ucy5hZG9iZS5jb20veGFw
LzEuMC8iCiAgICAgICAgICAgIHhtbG5zOmRjPSJodHRwOi8vcHVybC5vcmcvZGMvZWxlbWVudHMv
MS4xLyIKICAgICAgICAgICAgeG1sbnM6cGhvdG9zaG9wPSJodHRwOi8vbnMuYWRvYmUuY29tL3Bo
b3Rvc2hvcC8xLjAvIgogICAgICAgICAgICB4bWxuczp4bXBNTT0iaHR0cDovL25zLmFkb2JlLmNv
bS94YXAvMS4wL21tLyIKICAgICAgICAgICAgeG1sbnM6c3RFdnQ9Imh0dHA6Ly9ucy5hZG9iZS5j
b20veGFwLzEuMC9zVHlwZS9SZXNvdXJjZUV2ZW50IyIKICAgICAgICAgICAgeG1sbnM6dGlmZj0i
aHR0cDovL25zLmFkb2JlLmNvbS90aWZmLzEuMC8iCiAgICAgICAgICAgIHhtbG5zOmV4aWY9Imh0
dHA6Ly9ucy5hZG9iZS5jb20vZXhpZi8xLjAvIj4KICAgICAgICAgPHhtcDpDcmVhdG9yVG9vbD5B
ZG9iZSBQaG90b3Nob3AgQ0MgMjAxNyAoTWFjaW50b3NoKTwveG1wOkNyZWF0b3JUb29sPgogICAg
ICAgICA8eG1wOkNyZWF0ZURhdGU+MjAxNy0wNS0wMlQxNTowNjo0NisxMDowMDwveG1wOkNyZWF0
ZURhdGU+CiAgICAgICAgIDx4bXA6TW9kaWZ5RGF0ZT4yMDE3LTA1LTE1VDA5OjMwOjU3KzEwOjAw
PC94bXA6TW9kaWZ5RGF0ZT4KICAgICAgICAgPHhtcDpNZXRhZGF0YURhdGU+MjAxNy0wNS0xNVQw
OTozMDo1NysxMDowMDwveG1wOk1ldGFkYXRhRGF0ZT4KICAgICAgICAgPGRjOmZvcm1hdD5pbWFn
ZS9wbmc8L2RjOmZvcm1hdD4KICAgICAgICAgPHBob3Rvc2hvcDpDb2xvck1vZGU+MzwvcGhvdG9z
aG9wOkNvbG9yTW9kZT4KICAgICAgICAgPHhtcE1NOkluc3RhbmNlSUQ+eG1wLmlpZDo0ZjEzZmE3
Mi1kYmQ0LTQ0YmEtODZkMC1lOGZjZTM3YzY3OGQ8L3htcE1NOkluc3RhbmNlSUQ+CiAgICAgICAg
IDx4bXBNTTpEb2N1bWVudElEPnhtcC5kaWQ6YWNjMmZhOGYtMWNkZS00ZDJhLWE1NDMtOTA5YTU0
YTdjZjk4PC94bXBNTTpEb2N1bWVudElEPgogICAgICAgICA8eG1wTU06T3JpZ2luYWxEb2N1bWVu
dElEPnhtcC5kaWQ6YWNjMmZhOGYtMWNkZS00ZDJhLWE1NDMtOTA5YTU0YTdjZjk4PC94bXBNTTpP
cmlnaW5hbERvY3VtZW50SUQ+CiAgICAgICAgIDx4bXBNTTpIaXN0b3J5PgogICAgICAgICAgICA8
cmRmOlNlcT4KICAgICAgICAgICAgICAgPHJkZjpsaSByZGY6cGFyc2VUeXBlPSJSZXNvdXJjZSI+
CiAgICAgICAgICAgICAgICAgIDxzdEV2dDphY3Rpb24+Y3JlYXRlZDwvc3RFdnQ6YWN0aW9uPgog
ICAgICAgICAgICAgICAgICA8c3RFdnQ6aW5zdGFuY2VJRD54bXAuaWlkOmFjYzJmYThmLTFjZGUt
NGQyYS1hNTQzLTkwOWE1NGE3Y2Y5ODwvc3RFdnQ6aW5zdGFuY2VJRD4KICAgICAgICAgICAgICAg
ICAgPHN0RXZ0OndoZW4+MjAxNy0wNS0wMlQxNTowNjo0NisxMDowMDwvc3RFdnQ6d2hlbj4KICAg
ICAgICAgICAgICAgICAgPHN0RXZ0OnNvZnR3YXJlQWdlbnQ+QWRvYmUgUGhvdG9zaG9wIENDIDIw
MTcgKE1hY2ludG9zaCk8L3N0RXZ0OnNvZnR3YXJlQWdlbnQ+CiAgICAgICAgICAgICAgIDwvcmRm
OmxpPgogICAgICAgICAgICAgICA8cmRmOmxpIHJkZjpwYXJzZVR5cGU9IlJlc291cmNlIj4KICAg
ICAgICAgICAgICAgICAgPHN0RXZ0OmFjdGlvbj5zYXZlZDwvc3RFdnQ6YWN0aW9uPgogICAgICAg
ICAgICAgICAgICA8c3RFdnQ6aW5zdGFuY2VJRD54bXAuaWlkOjRmMTNmYTcyLWRiZDQtNDRiYS04
NmQwLWU4ZmNlMzdjNjc4ZDwvc3RFdnQ6aW5zdGFuY2VJRD4KICAgICAgICAgICAgICAgICAgPHN0
RXZ0OndoZW4+MjAxNy0wNS0xNVQwOTozMDo1NysxMDowMDwvc3RFdnQ6d2hlbj4KICAgICAgICAg
ICAgICAgICAgPHN0RXZ0OnNvZnR3YXJlQWdlbnQ+QWRvYmUgUGhvdG9zaG9wIENDIDIwMTcgKE1h
Y2ludG9zaCk8L3N0RXZ0OnNvZnR3YXJlQWdlbnQ+CiAgICAgICAgICAgICAgICAgIDxzdEV2dDpj
aGFuZ2VkPi88L3N0RXZ0OmNoYW5nZWQ+CiAgICAgICAgICAgICAgIDwvcmRmOmxpPgogICAgICAg
ICAgICA8L3JkZjpTZXE+CiAgICAgICAgIDwveG1wTU06SGlzdG9yeT4KICAgICAgICAgPHRpZmY6
T3JpZW50YXRpb24+MTwvdGlmZjpPcmllbnRhdGlvbj4KICAgICAgICAgPHRpZmY6WFJlc29sdXRp
b24+MzAwMDAwMC8xMDAwMDwvdGlmZjpYUmVzb2x1dGlvbj4KICAgICAgICAgPHRpZmY6WVJlc29s
dXRpb24+MzAwMDAwMC8xMDAwMDwvdGlmZjpZUmVzb2x1dGlvbj4KICAgICAgICAgPHRpZmY6UmVz
b2x1dGlvblVuaXQ+MjwvdGlmZjpSZXNvbHV0aW9uVW5pdD4KICAgICAgICAgPGV4aWY6Q29sb3JT
cGFjZT42NTUzNTwvZXhpZjpDb2xvclNwYWNlPgogICAgICAgICA8ZXhpZjpQaXhlbFhEaW1lbnNp
b24+MjU8L2V4aWY6UGl4ZWxYRGltZW5zaW9uPgogICAgICAgICA8ZXhpZjpQaXhlbFlEaW1lbnNp
b24+MjA8L2V4aWY6UGl4ZWxZRGltZW5zaW9uPgogICAgICA8L3JkZjpEZXNjcmlwdGlvbj4KICAg
PC9yZGY6UkRGPgo8L3g6eG1wbWV0YT4KICAgICAgICAgICAgICAgICAgICAgICAgICAgICAgICAg
ICAgICAgICAgICAgICAgICAgICAgICAgICAgICAgICAgICAgICAgICAgICAgICAgICAgICAgICAg
ICAgICAgICAgIAogICAgICAgICAgICAgICAgICAgICAgICAgICAgICAgICAgICAgICAgICAgICAg
ICAgICAgICAgICAgICAgICAgICAgICAgICAgICAgICAgICAgICAgICAgICAgICAgICAgICAgCiAg
ICAgICAgICAgICAgICAgICAgICAgICAgICAgICAgICAgICAgICAgICAgICAgICAgICAgICAgICAg
ICAgICAgICAgICAgICAgICAgICAgICAgICAgICAgICAgICAgICAgICAKICAgICAgICAgICAgICAg
ICAgICAgICAgICAgICAgICAgICAgICAgICAgICAgICAgICAgICAgICAgICAgICAgICAgICAgICAg
ICAgICAgICAgICAgICAgICAgICAgICAgICAgIAogICAgICAgICAgICAgICAgICAgICAgICAgICAg
ICAgICAgICAgICAgICAgICAgICAgICAgICAgICAgICAgICAgICAgICAgICAgICAgICAgICAgICAg
ICAgICAgICAgICAgICAgCiAgICAgICAgICAgICAgICAgICAgICAgICAgICAgICAgICAgICAgICAg
ICAgICAgICAgICAgICAgICAgICAgICAgICAgICAgICAgICAgICAgICAgICAgICAgICAgICAgICAg
ICAKICAgICAgICAgICAgICAgICAgICAgICAgICAgICAgICAgICAgICAgICAgICAgICAgICAgICAg
ICAgICAgICAgICAgICAgICAgICAgICAgICAgICAgICAgICAgICAgICAgICAgIAogICAgICAgICAg
ICAgICAgICAgICAgICAgICAgICAgICAgICAgICAgICAgICAgICAgICAgICAgICAgICAgICAgICAg
ICAgICAgICAgICAgICAgICAgICAgICAgICAgICAgICAgCiAgICAgICAgICAgICAgICAgICAgICAg
ICAgICAgICAgICAgICAgICAgICAgICAgICAgICAgICAgICAgICAgICAgICAgICAgICAgICAgICAg
ICAgICAgICAgICAgICAgICAgICAKICAgICAgICAgICAgICAgICAgICAgICAgICAgICAgICAgICAg
ICAgICAgICAgICAgICAgICAgICAgICAgICAgICAgICAgICAgICAgICAgICAgICAgICAgICAgICAg
ICAgICAgIAogICAgICAgICAgICAgICAgICAgICAgICAgICAgICAgICAgICAgICAgICAgICAgICAg
ICAgICAgICAgICAgICAgICAgICAgICAgICAgICAgICAgICAgICAgICAgICAgICAgICAgCiAgICAg
ICAgICAgICAgICAgICAgICAgICAgICAgICAgICAgICAgICAgICAgICAgICAgICAgICAgICAgICAg
ICAgICAgICAgICAgICAgICAgICAgICAgICAgICAgICAgICAgICAKICAgICAgICAgICAgICAgICAg
ICAgICAgICAgICAgICAgICAgICAgICAgICAgICAgICAgICAgICAgICAgICAgICAgICAgICAgICAg
ICAgICAgICAgICAgICAgICAgICAgICAgIAogICAgICAgICAgICAgICAgICAgICAgICAgICAgICAg
ICAgICAgICAgICAgICAgICAgICAgICAgICAgICAgICAgICAgICAgICAgICAgICAgICAgICAgICAg
ICAgICAgICAgICAgCiAgICAgICAgICAgICAgICAgICAgICAgICAgICAgICAgICAgICAgICAgICAg
ICAgICAgICAgICAgICAgICAgICAgICAgICAgICAgICAgICAgICAgICAgICAgICAgICAgICAgICAK
ICAgICAgICAgICAgICAgICAgICAgICAgICAgICAgICAgICAgICAgICAgICAgICAgICAgICAgICAg
ICAgICAgICAgICAgICAgICAgICAgICAgICAgICAgICAgICAgICAgICAgIAogICAgICAgICAgICAg
ICAgICAgICAgICAgICAgICAgICAgICAgICAgICAgICAgICAgICAgICAgICAgICAgICAgICAgICAg
ICAgICAgICAgICAgICAgICAgICAgICAgICAgICAgCiAgICAgICAgICAgICAgICAgICAgICAgICAg
ICAgICAgICAgICAgICAgICAgICAgICAgICAgICAgICAgICAgICAgICAgICAgICAgICAgICAgICAg
ICAgICAgICAgICAgICAgICAKICAgICAgICAgICAgICAgICAgICAgICAgICAgICAgICAgICAgICAg
ICAgICAgICAgICAgICAgICAgICAgICAgICAgICAgICAgICAgICAgICAgICAgICAgICAgICAgICAg
ICAgIAogICAgICAgICAgICAgICAgICAgICAgICAgICAgICAgICAgICAgICAgICAgICAgICAgICAg
ICAgICAgICAgICAgICAgICAgICAgICAgICAgICAgICAgICAgICAgICAgICAgICAgCiAgICAgICAg
ICAgICAgICAgICAgICAgICAgICAgICAgICAgICAgICAgICAgICAgICAgICAgICAgICAgICAgICAg
ICAgICAgICAgICAgICAgICAgICAgICAgICAgICAgICAgICAKICAgICAgICAgICAgICAgICAgICAg
ICAgICAgICAgICAgICAgICAgICAgICAgICAgICAgICAgICAgICAgICAgICAgICAgICAgICAgICAg
ICAgICAgICAgICAgICAgICAgICAgIAogICAgICAgICAgICAgICAgICAgICAgICAgICAgICAgICAg
ICAgICAgICAgICAgICAgICAgICAgICAgICAgICAgICAgICAgICAgICAgICAgICAgICAgICAgICAg
ICAgICAgICAgCiAgICAgICAgICAgICAgICAgICAgICAgICAgICAgICAgICAgICAgICAgICAgICAg
ICAgICAgICAgICAgICAgICAgICAgICAgICAgICAgICAgICAgICAgICAgICAgICAgICAgICAKICAg
ICAgICAgICAgICAgICAgICAgICAgICAgICAgICAgICAgICAgICAgICAgICAgICAgICAgICAgICAg
ICAgICAgICAgICAgICAgICAgICAgICAgICAgICAgICAgICAgICAgIAogICAgICAgICAgICAgICAg
ICAgICAgICAgICAgICAgICAgICAgICAgICAgICAgICAgICAgICAgICAgICAgICAgICAgICAgICAg
ICAgICAgICAgICAgICAgICAgICAgICAgICAgCiAgICAgICAgICAgICAgICAgICAgICAgICAgICAg
ICAgICAgICAgICAgICAgICAgICAgICAgICAgICAgICAgICAgICAgICAgICAgICAgICAgICAgICAg
ICAgICAgICAgICAgICAKICAgICAgICAgICAgICAgICAgICAgICAgICAgICAgICAgICAgICAgICAg
ICAgICAgICAgICAgICAgICAgICAgICAgICAgICAgICAgICAgICAgICAgICAgICAgICAgICAgICAg
IAogICAgICAgICAgICAgICAgICAgICAgICAgICAgICAgICAgICAgICAgICAgICAgICAgICAgICAg
ICAgICAgICAgICAgICAgICAgICAgICAgICAgICAgICAgICAgICAgICAgICAgCiAgICAgICAgICAg
ICAgICAgICAgICAgICAgICAgICAgICAgICAgICAgICAgICAgICAgICAgICAgICAgICAgICAgICAg
ICAgICAgICAgICAgICAgICAgICAgICAgICAgICAgICAKICAgICAgICAgICAgICAgICAgICAgICAg
ICAgICAgICAgICAgICAgICAgICAgICAgICAgICAgICAgICAgICAgICAgICAgICAgICAgICAgICAg
ICAgICAgICAgICAgICAgICAgIAogICAgICAgICAgICAgICAgICAgICAgICAgICAgICAgICAgICAg
ICAgICAgICAgICAgICAgICAgICAgICAgICAgICAgICAgICAgICAgICAgICAgICAgICAgICAgICAg
ICAgICAgCiAgICAgICAgICAgICAgICAgICAgICAgICAgICAgICAgICAgICAgICAgICAgICAgICAg
ICAgICAgICAgICAgICAgICAgICAgICAgICAgICAgICAgICAgICAgICAgICAgICAgICAKICAgICAg
ICAgICAgICAgICAgICAgICAgICAgICAgICAgICAgICAgICAgICAgICAgICAgICAgICAgICAgICAg
ICAgICAgICAgICAgICAgICAgICAgICAgICAgICAgICAgICAgIAogICAgICAgICAgICAgICAgICAg
ICAgICAgICAgICAgICAgICAgICAgICAgICAgICAgICAgICAgICAgICAgICAgICAgICAgICAgICAg
ICAgICAgICAgICAgICAgICAgICAgICAgCiAgICAgICAgICAgICAgICAgICAgICAgICAgICAgICAg
ICAgICAgICAgICAgICAgICAgICAgICAgICAgICAgICAgICAgICAgICAgICAgICAgICAgICAgICAg
ICAgICAgICAgICAKICAgICAgICAgICAgICAgICAgICAgICAgICAgICAgICAgICAgICAgICAgICAg
ICAgICAgICAgICAgICAgICAgICAgICAgICAgICAgICAgICAgICAgICAgICAgICAgICAgICAgIAog
ICAgICAgICAgICAgICAgICAgICAgICAgICAgICAgICAgICAgICAgICAgICAgICAgICAgICAgICAg
ICAgICAgICAgICAgICAgICAgICAgICAgICAgICAgICAgICAgICAgICAgCiAgICAgICAgICAgICAg
ICAgICAgICAgICAgICAgICAgICAgICAgICAgICAgICAgICAgICAgICAgICAgICAgICAgICAgICAg
ICAgICAgICAgICAgICAgICAgICAgICAgICAgICAKICAgICAgICAgICAgICAgICAgICAgICAgICAg
ICAgICAgICAgICAgICAgICAgICAgICAgICAgICAgICAgICAgICAgICAgICAgICAgICAgICAgICAg
ICAgICAgICAgICAgICAgIAogICAgICAgICAgICAgICAgICAgICAgICAgICAgICAgICAgICAgICAg
ICAgICAgICAgICAgICAgICAgICAgICAgICAgICAgICAgICAgICAgICAgICAgICAgICAgICAgICAg
ICAgCiAgICAgICAgICAgICAgICAgICAgICAgICAgICAgICAgICAgICAgICAgICAgICAgICAgICAg
ICAgICAgICAgICAgICAgICAgICAgICAgICAgICAgICAgICAgICAgICAgICAgICAKICAgICAgICAg
ICAgICAgICAgICAgICAgICAgICAgICAgICAgICAgICAgICAgICAgICAgICAgICAgICAgICAgICAg
ICAgICAgICAgICAgICAgICAgICAgICAgICAgICAgICAgIAogICAgICAgICAgICAgICAgICAgICAg
ICAgICAgICAgICAgICAgICAgICAgICAgICAgICAgICAgICAgICAgICAgICAgICAgICAgICAgICAg
ICAgICAgICAgICAgICAgICAgICAgCiAgICAgICAgICAgICAgICAgICAgICAgICAgICAgICAgICAg
ICAgICAgICAgICAgICAgICAgICAgICAgICAgICAgICAgICAgICAgICAgICAgICAgICAgICAgICAg
ICAgICAgICAKICAgICAgICAgICAgICAgICAgICAgICAgICAgICAgICAgICAgICAgICAgICAgICAg
ICAgICAgICAgICAgICAgICAgICAgICAgICAgICAgICAgICAgICAgICAgICAgICAgICAgIAogICAg
ICAgICAgICAgICAgICAgICAgICAgICAgICAgICAgICAgICAgICAgICAgICAgICAgICAgICAgICAg
ICAgICAgICAgICAgICAgICAgICAgICAgICAgICAgICAgICAgICAgCiAgICAgICAgICAgICAgICAg
ICAgICAgICAgICAgICAgICAgICAgICAgICAgICAgICAgICAgICAgICAgICAgICAgICAgICAgICAg
ICAgICAgICAgICAgICAgICAgICAgICAgICAKICAgICAgICAgICAgICAgICAgICAgICAgICAgICAg
ICAgICAgICAgICAgICAgICAgICAgICAgICAgICAgICAgICAgICAgICAgICAgICAgICAgICAgICAg
ICAgICAgICAgICAgIAogICAgICAgICAgICAgICAgICAgICAgICAgICAgICAgICAgICAgICAgICAg
ICAgICAgICAgICAgICAgICAgICAgICAgICAgICAgICAgICAgICAgICAgICAgICAgICAgICAgICAg
CiAgICAgICAgICAgICAgICAgICAgICAgICAgICAgICAgICAgICAgICAgICAgICAgICAgICAgICAg
ICAgICAgICAgICAgICAgICAgICAgICAgICAgICAgICAgICAgICAgICAgICAKICAgICAgICAgICAg
ICAgICAgICAgICAgICAgICAgICAgICAgICAgICAgICAgICAgICAgICAgICAgICAgICAgICAgICAg
ICAgICAgICAgICAgICAgICAgICAgICAgICAgICAgIAogICAgICAgICAgICAgICAgICAgICAgICAg
ICAgICAgICAgICAgICAgICAgICAgICAgICAgICAgICAgICAgICAgICAgICAgICAgICAgICAgICAg
ICAgICAgICAgICAgICAgICAgCiAgICAgICAgICAgICAgICAgICAgICAgICAgICAgICAgICAgICAg
ICAgICAgICAgICAgICAgICAgICAgICAgICAgICAgICAgICAgICAgICAgICAgICAgICAgICAgICAg
ICAgICAKICAgICAgICAgICAgICAgICAgICAgICAgICAgICAgICAgICAgICAgICAgICAgICAgICAg
ICAgICAgICAgICAgICAgICAgICAgICAgICAgICAgICAgICAgICAgICAgICAgICAgIAogICAgICAg
ICAgICAgICAgICAgICAgICAgICAgICAgICAgICAgICAgICAgICAgICAgICAgICAgICAgICAgICAg
ICAgICAgICAgICAgICAgICAgICAgICAgICAgICAgICAgICAgCiAgICAgICAgICAgICAgICAgICAg
ICAgICAgICAgICAgICAgICAgICAgICAgICAgICAgICAgICAgICAgICAgICAgICAgICAgICAgICAg
ICAgICAgICAgICAgICAgICAgICAgICAKICAgICAgICAgICAgICAgICAgICAgICAgICAgICAgICAg
ICAgICAgICAgICAgICAgICAgICAgICAgICAgICAgICAgICAgICAgICAgICAgICAgICAgICAgICAg
ICAgICAgICAgIAogICAgICAgICAgICAgICAgICAgICAgICAgICAgICAgICAgICAgICAgICAgICAg
ICAgICAgICAgICAgICAgICAgICAgICAgICAgICAgICAgICAgICAgICAgICAgICAgICAgICAgCiAg
ICAgICAgICAgICAgICAgICAgICAgICAgICAgICAgICAgICAgICAgICAgICAgICAgICAgICAgICAg
ICAgICAgICAgICAgICAgICAgICAgICAgICAgICAgICAgICAgICAgICAKICAgICAgICAgICAgICAg
ICAgICAgICAgICAgICAgICAgICAgICAgICAgICAgICAgICAgICAgICAgICAgICAgICAgICAgICAg
ICAgICAgICAgICAgICAgICAgICAgICAgICAgIAogICAgICAgICAgICAgICAgICAgICAgICAgICAg
ICAgICAgICAgICAgICAgICAgICAgICAgICAgICAgICAgICAgICAgICAgICAgICAgICAgICAgICAg
ICAgICAgICAgICAgICAgCiAgICAgICAgICAgICAgICAgICAgICAgICAgICAgICAgICAgICAgICAg
ICAgICAgICAgICAgICAgICAgICAgICAgICAgICAgICAgICAgICAgICAgICAgICAgICAgICAgICAg
ICAKICAgICAgICAgICAgICAgICAgICAgICAgICAgICAgICAgICAgICAgICAgICAgICAgICAgICAg
ICAgICAgICAgICAgICAgICAgICAgICAgICAgICAgICAgICAgICAgICAgICAgIAogICAgICAgICAg
ICAgICAgICAgICAgICAgICAgICAgICAgICAgICAgICAgICAgICAgICAgICAgICAgICAgICAgICAg
ICAgICAgICAgICAgICAgICAgICAgICAgICAgICAgICAgCiAgICAgICAgICAgICAgICAgICAgICAg
ICAgICAgICAgICAgICAgICAgICAgICAgICAgICAgICAgICAgICAgICAgICAgICAgICAgICAgICAg
ICAgICAgICAgICAgICAgICAgICAKICAgICAgICAgICAgICAgICAgICAgICAgICAgICAgICAgICAg
ICAgICAgICAgICAgICAgICAgICAgICAgICAgICAgICAgICAgICAgICAgICAgICAgICAgICAgICAg
ICAgICAgIAogICAgICAgICAgICAgICAgICAgICAgICAgICAgICAgICAgICAgICAgICAgICAgICAg
ICAgICAgICAgICAgICAgICAgICAgICAgICAgICAgICAgICAgICAgICAgICAgICAgICAgCiAgICAg
ICAgICAgICAgICAgICAgICAgICAgICAgICAgICAgICAgICAgICAgICAgICAgICAgICAgICAgICAg
ICAgICAgICAgICAgICAgICAgICAgICAgICAgICAgICAgICAgICAKICAgICAgICAgICAgICAgICAg
ICAgICAgICAgICAgICAgICAgICAgICAgICAgICAgICAgICAgICAgICAgICAgICAgICAgICAgICAg
ICAgICAgICAgICAgICAgICAgICAgICAgIAogICAgICAgICAgICAgICAgICAgICAgICAgICAgICAg
ICAgICAgICAgICAgICAgICAgICAgICAgICAgICAgICAgICAgICAgICAgICAgICAgICAgICAgICAg
ICAgICAgICAgICAgCiAgICAgICAgICAgICAgICAgICAgICAgICAgICAgICAgICAgICAgICAgICAg
ICAgICAgICAgICAgICAgICAgICAgICAgICAgICAgICAgICAgICAgICAgICAgICAgICAgICAgICAK
ICAgICAgICAgICAgICAgICAgICAgICAgICAgICAgICAgICAgICAgICAgICAgICAgICAgICAgICAg
ICAgICAgICAgICAgICAgICAgICAgICAgICAgICAgICAgICAgICAgICAgIAogICAgICAgICAgICAg
ICAgICAgICAgICAgICAgICAgICAgICAgICAgICAgICAgICAgICAgICAgICAgICAgICAgICAgICAg
ICAgICAgICAgICAgICAgICAgICAgICAgICAgICAgCiAgICAgICAgICAgICAgICAgICAgICAgICAg
ICAgICAgICAgICAgICAgICAgICAgICAgICAgICAgICAgICAgICAgICAgICAgICAgICAgICAgICAg
ICAgICAgICAgICAgICAgICAKICAgICAgICAgICAgICAgICAgICAgICAgICAgICAgICAgICAgICAg
ICAgICAgICAgICAgICAgICAgICAgICAgICAgICAgICAgICAgICAgICAgICAgICAgICAgICAgICAg
ICAgIAogICAgICAgICAgICAgICAgICAgICAgICAgICAgICAgICAgICAgICAgICAgICAgICAgICAg
ICAgICAgICAgICAgICAgICAgICAgICAgICAgICAgICAgICAgICAgICAgICAgICAgCiAgICAgICAg
ICAgICAgICAgICAgICAgICAgICAgICAgICAgICAgICAgICAgICAgICAgICAgICAgICAgICAgICAg
ICAgICAgICAgICAgICAgICAgICAgICAgICAgICAgICAgICAKICAgICAgICAgICAgICAgICAgICAg
ICAgICAgICAgICAgICAgICAgICAgICAgICAgICAgICAgICAgICAgICAgICAgICAgICAgICAgICAg
ICAgICAgICAgICAgICAgICAgICAgIAogICAgICAgICAgICAgICAgICAgICAgICAgICAgICAgICAg
ICAgICAgICAgICAgICAgICAgICAgICAgICAgICAgICAgICAgICAgICAgICAgICAgICAgICAgICAg
ICAgICAgICAgCiAgICAgICAgICAgICAgICAgICAgICAgICAgICAgICAgICAgICAgICAgICAgICAg
ICAgICAgICAgICAgICAgICAgICAgICAgICAgICAgICAgICAgICAgICAgICAgICAgICAgICAKICAg
ICAgICAgICAgICAgICAgICAgICAgICAgICAgICAgICAgICAgICAgICAgICAgICAgICAgICAgICAg
ICAgICAgICAgICAgICAgICAgICAgICAgICAgICAgICAgICAgICAgIAogICAgICAgICAgICAgICAg
ICAgICAgICAgICAgICAgICAgICAgICAgICAgICAgICAgICAgICAgICAgICAgICAgICAgICAgICAg
ICAgICAgICAgICAgICAgICAgICAgICAgICAgCiAgICAgICAgICAgICAgICAgICAgICAgICAgICAg
ICAgICAgICAgICAgICAgICAgICAgICAgICAgICAgICAgICAgICAgICAgICAgICAgICAgICAgICAg
ICAgICAgICAgICAgICAKICAgICAgICAgICAgICAgICAgICAgICAgICAgICAgICAgICAgICAgICAg
ICAgICAgICAgICAgICAgICAgICAgICAgICAgICAgICAgICAgICAgICAgICAgICAgICAgICAgICAg
IAogICAgICAgICAgICAgICAgICAgICAgICAgICAgICAgICAgICAgICAgICAgICAgICAgICAgICAg
ICAgICAgICAgICAgICAgICAgICAgICAgICAgICAgICAgICAgICAgICAgICAgCiAgICAgICAgICAg
ICAgICAgICAgICAgICAgICAgICAgICAgICAgICAgICAgICAgICAgICAgICAgICAgICAgICAgICAg
ICAgICAgICAgICAgICAgICAgICAgICAgICAgICAgICAKICAgICAgICAgICAgICAgICAgICAgICAg
ICAgICAgICAgICAgICAgICAgICAgICAgICAgICAgICAgICAgICAgICAgICAgICAgICAgICAgICAg
ICAgICAgICAgICAgICAgICAgIAogICAgICAgICAgICAgICAgICAgICAgICAgICAgICAgICAgICAg
ICAgICAgICAgICAgICAgICAgICAgICAgICAgICAgICAgICAgICAgICAgICAgICAgICAgICAgICAg
ICAgICAgCiAgICAgICAgICAgICAgICAgICAgICAgICAgICAgICAgICAgICAgICAgICAgICAgICAg
ICAgICAgICAgICAgICAgICAgICAgICAgICAgICAgICAgICAgICAgICAgICAgICAgICAKICAgICAg
ICAgICAgICAgICAgICAgICAgICAgICAgICAgICAgICAgICAgICAgICAgICAgICAgICAgICAgICAg
ICAgICAgICAgICAgICAgICAgICAgICAgICAgICAgICAgICAgIAogICAgICAgICAgICAgICAgICAg
ICAgICAgICAgICAgICAgICAgICAgICAgICAgICAgICAgICAgICAgICAgICAgICAgICAgICAgICAg
ICAgICAgICAgICAgICAgICAgICAgICAgCiAgICAgICAgICAgICAgICAgICAgICAgICAgICAgICAg
ICAgICAgICAgICAgICAgICAgICAgICAgICAgICAgICAgICAgICAgICAgICAgICAgICAgICAgICAg
ICAgICAgICAgICAKICAgICAgICAgICAgICAgICAgICAgICAgICAgICAgICAgICAgICAgICAgICAg
ICAgICAgICAgICAgICAgICAgICAgICAgICAgICAgICAgICAgICAgICAgICAgICAgICAgICAgIAog
ICAgICAgICAgICAgICAgICAgICAgICAgICAgICAgICAgICAgICAgICAgICAgICAgICAgICAgICAg
ICAgICAgICAgICAgICAgICAgICAgICAgICAgICAgICAgICAgICAgICAgCiAgICAgICAgICAgICAg
ICAgICAgICAgICAgICAgICAgICAgICAgICAgICAgICAgICAgICAgICAgICAgICAgICAgICAgICAg
ICAgICAgICAgICAgICAgICAgICAgICAgICAgICAKICAgICAgICAgICAgICAgICAgICAgICAgICAg
ICAgICAgICAgICAgICAgICAgICAgICAgICAgICAgICAgICAgICAgICAgICAgICAgICAgICAgICAg
ICAgICAgICAgICAgICAgIAogICAgICAgICAgICAgICAgICAgICAgICAgICAgICAgICAgICAgICAg
ICAgICAgICAgICAgICAgICAgICAgICAgICAgICAgICAgICAgICAgICAgICAgICAgICAgICAgICAg
ICAgCiAgICAgICAgICAgICAgICAgICAgICAgICAgICAgICAgICAgICAgICAgICAgICAgICAgICAg
ICAgICAgICAgICAgICAgICAgICAgICAgICAgICAgICAgICAgICAgICAgICAgICAKICAgICAgICAg
ICAgICAgICAgICAgICAgICAgICAgICAgICAgICAgICAgICAgICAgICAgICAgICAgICAgICAgICAg
ICAgICAgICAgICAgICAgICAgICAgICAgICAgICAgICAgIAogICAgICAgICAgICAgICAgICAgICAg
ICAgICAgICAgICAgICAgICAgICAgICAgICAgICAgICAgICAgICAgICAgICAgICAgICAgICAgICAg
ICAgICAgICAgICAgICAgICAgICAgCiAgICAgICAgICAgICAgICAgICAgICAgICAgICAgICAgICAg
ICAgICAgICAgICAgICAgICAgICAgICAgICAgICAgICAgICAgICAgICAgICAgICAgICAgICAgICAg
ICAgICAgICAKICAgICAgICAgICAgICAgICAgICAgICAgICAgICAgICAgICAgICAgICAgICAgICAg
ICAgICAgICAgICAgICAgICAgICAgICAgICAgICAgICAgICAgICAgICAgICAgICAgICAgIAogICAg
ICAgICAgICAgICAgICAgICAgICAgICAgICAgICAgICAgICAgICAgICAgICAgICAgICAgICAgICAg
ICAgICAgICAgICAgICAgICAgICAgICAgICAgICAgICAgICAgICAgCiAgICAgICAgICAgICAgICAg
ICAgICAgICAgICAgICAgICAgICAgICAgICAgICAgICAgICAgICAgICAgICAgICAgICAgICAgICAg
ICAgICAgICAgICAgICAgICAgICAgICAgICAKICAgICAgICAgICAgICAgICAgICAgICAgICAgICAg
ICAgICAgICAgICAgICAgICAgICAgICAgICAgICAgICAgICAgICAgICAgICAgICAgICAgICAgICAg
ICAgICAgICAgICAgIAogICAgICAgICAgICAgICAgICAgICAgICAgICAgICAgICAgICAgICAgICAg
ICAgICAgICAgICAgICAgICAgICAgICAgICAgICAgICAgICAgICAgICAgICAgICAgICAgICAgICAg
CiAgICAgICAgICAgICAgICAgICAgICAgICAgICAgICAgICAgICAgICAgICAgICAgICAgICAgICAg
ICAgICAgICAgICAgICAgICAgICAgICAgICAgICAgICAgICAgICAgICAgICAKICAgICAgICAgICAg
ICAgICAgICAgICAgICAgICAgICAgICAgICAgICAgICAgICAgICAgICAgICAgICAgICAgICAgICAg
ICAgICAgICAgICAgICAgICAgICAgICAgICAgICAgIAogICAgICAgICAgICAgICAgICAgICAgICAg
ICAgICAgICAgICAgICAgICAgICAgICAgICAgICAgICAgICAgICAgICAgICAgICAgICAgICAgICAg
ICAgICAgICAgICAgICAgICAgCiAgICAgICAgICAgICAgICAgICAgICAgICAgICAgICAgICAgICAg
ICAgICAgICAgICAgICAgICAgICAgICAgICAgICAgICAgICAgICAgICAgICAgICAgICAgICAgICAg
ICAgICAKICAgICAgICAgICAgICAgICAgICAgICAgICAgICAgICAgICAgICAgICAgICAgICAgICAg
ICAgICAgICAgICAgICAgICAgICAgICAgICAgICAgICAgICAgICAgICAgICAgICAgIAogICAgICAg
ICAgICAgICAgICAgICAgICAgICAgICAgICAgICAgICAgICAgICAgICAgICAgICAgICAgICAgICAg
ICAgICAgICAgICAgICAgICAgICAgICAgICAgICAgICAgICAgCiAgICAgICAgICAgICAgICAgICAg
ICAgICAgICAgICAgICAgICAgICAgICAgICAgICAgICAgICAgICAgICAgICAgICAgICAgICAgICAg
ICAgICAgICAgICAgICAgICAgICAgICAKICAgICAgICAgICAgICAgICAgICAgICAgICAgICAgICAg
ICAgICAgICAgICAgICAgICAgICAgICAgICAgICAgICAgICAgICAgICAgICAgICAgICAgICAgICAg
ICAgICAgICAgIAogICAgICAgICAgICAgICAgICAgICAgICAgICAgICAgICAgICAgICAgICAgICAg
ICAgICAgICAgICAgICAgICAgICAgICAgICAgICAgICAgICAgICAgICAgICAgICAgICAgICAgCiAg
ICAgICAgICAgICAgICAgICAgICAgICAgICAgICAgICAgICAgICAgICAgICAgICAgICAgICAgICAg
ICAgICAgICAgICAgICAgICAgICAgICAgICAgICAgICAgICAgICAgICAKICAgICAgICAgICAgICAg
ICAgICAgICAgICAgICAgICAgICAgICAgICAgICAgICAgICAgICAgICAgICAgICAgICAgICAgICAg
ICAgICAgICAgICAgICAgICAgICAgICAgICAgIAogICAgICAgICAgICAgICAgICAgICAgICAgICAg
ICAgICAgICAgICAgICAgICAgICAgICAgICAgICAgICAgICAgICAgICAgICAgICAgICAgICAgICAg
ICAgICAgICAgICAgICAgCiAgICAgICAgICAgICAgICAgICAgICAgICAgICAKPD94cGFja2V0IGVu
ZD0idyI/PijpUAAAAAAgY0hSTQAAeiUAAICDAAD5/wAAgOkAAHUwAADqYAAAOpgAABdvkl/FRgAA
AYtJREFUeNqs1b1rFFEUxuEnqIkfC6JRwUQUtbEwnZBKUolhRUKKVKKNSGwEGzWNiP4LEkhnkRR2
gkXSRCxNoYWKiCRG8LOIomHVKFE3zVlYhpn1LpMDBwbuve9v5j1nzoUOdGGD9uI47uAF3mAa50IL
unEGvbAdt3EpUbwDl/Eb9Zy8i/N4hknshB7UsIyRBMhAC0BzvsIoTsF+fI2FFdxEpQDQhZkEQD00
3+E07MWHzIanOIutGciWOJgCmcfJZo/Hcjb9xWNcx4n44h14mQgZzNqwCw9aHKiF+CN8S4RUG+Ib
cRg38Amr2JRTiwqOKBE9eI8/kfV1yBr6sqCL6yTeyIfYk2fHBH5EwctCrhTZtg1X8bok4DuOFUEO
YhZfSkJutWqAzrCsDOAJDvyv0zpxDUvRzqttAFbip20rLoS/KYBfGG4llr1HdmMI9xIBS80zqiiq
GMf9GC0LiTb9wxQOpdjSG+P9beKbfw7xas6ULrzlGjOsgn3ox9F43hzrP7GI55jDx6hDUqwNAONk
F474V8ADAAAAAElFTkSuQmCCAAAAAAAAAA==

--_010_ME3PR01MB83240723123AF6E969F77F71B3C62ME3PR01MB8324ausp_
Content-Type: image/png; name="image003.png"
Content-Description: image003.png
Content-Disposition: inline; filename="image003.png"; size=14758;
	creation-date="Mon, 10 Jun 2024 06:47:41 GMT";
	modification-date="Tue, 11 Jun 2024 06:22:44 GMT"
Content-ID: <image003.png@01DABB55.E873D310>
Content-Transfer-Encoding: base64

iVBORw0KGgoAAAANSUhEUgAAABQAAAAUCAYAAACNiR0NAAAACXBIWXMAAC4jAAAuIwF4pT92AAA4
KmlUWHRYTUw6Y29tLmFkb2JlLnhtcAAAAAAAPD94cGFja2V0IGJlZ2luPSLvu78iIGlkPSJXNU0w
TXBDZWhpSHpyZVN6TlRjemtjOWQiPz4KPHg6eG1wbWV0YSB4bWxuczp4PSJhZG9iZTpuczptZXRh
LyIgeDp4bXB0az0iQWRvYmUgWE1QIENvcmUgNS42LWMxMzggNzkuMTU5ODI0LCAyMDE2LzA5LzE0
LTAxOjA5OjAxICAgICAgICAiPgogICA8cmRmOlJERiB4bWxuczpyZGY9Imh0dHA6Ly93d3cudzMu
b3JnLzE5OTkvMDIvMjItcmRmLXN5bnRheC1ucyMiPgogICAgICA8cmRmOkRlc2NyaXB0aW9uIHJk
ZjphYm91dD0iIgogICAgICAgICAgICB4bWxuczp4bXA9Imh0dHA6Ly9ucy5hZG9iZS5jb20veGFw
LzEuMC8iCiAgICAgICAgICAgIHhtbG5zOmRjPSJodHRwOi8vcHVybC5vcmcvZGMvZWxlbWVudHMv
MS4xLyIKICAgICAgICAgICAgeG1sbnM6cGhvdG9zaG9wPSJodHRwOi8vbnMuYWRvYmUuY29tL3Bo
b3Rvc2hvcC8xLjAvIgogICAgICAgICAgICB4bWxuczp4bXBNTT0iaHR0cDovL25zLmFkb2JlLmNv
bS94YXAvMS4wL21tLyIKICAgICAgICAgICAgeG1sbnM6c3RFdnQ9Imh0dHA6Ly9ucy5hZG9iZS5j
b20veGFwLzEuMC9zVHlwZS9SZXNvdXJjZUV2ZW50IyIKICAgICAgICAgICAgeG1sbnM6dGlmZj0i
aHR0cDovL25zLmFkb2JlLmNvbS90aWZmLzEuMC8iCiAgICAgICAgICAgIHhtbG5zOmV4aWY9Imh0
dHA6Ly9ucy5hZG9iZS5jb20vZXhpZi8xLjAvIj4KICAgICAgICAgPHhtcDpDcmVhdG9yVG9vbD5B
ZG9iZSBQaG90b3Nob3AgQ0MgMjAxNyAoTWFjaW50b3NoKTwveG1wOkNyZWF0b3JUb29sPgogICAg
ICAgICA8eG1wOkNyZWF0ZURhdGU+MjAxNy0wNS0wMlQxNTowMjoyMisxMDowMDwveG1wOkNyZWF0
ZURhdGU+CiAgICAgICAgIDx4bXA6TW9kaWZ5RGF0ZT4yMDE3LTA1LTE1VDA5OjI5OjMwKzEwOjAw
PC94bXA6TW9kaWZ5RGF0ZT4KICAgICAgICAgPHhtcDpNZXRhZGF0YURhdGU+MjAxNy0wNS0xNVQw
OToyOTozMCsxMDowMDwveG1wOk1ldGFkYXRhRGF0ZT4KICAgICAgICAgPGRjOmZvcm1hdD5pbWFn
ZS9wbmc8L2RjOmZvcm1hdD4KICAgICAgICAgPHBob3Rvc2hvcDpDb2xvck1vZGU+MzwvcGhvdG9z
aG9wOkNvbG9yTW9kZT4KICAgICAgICAgPHhtcE1NOkluc3RhbmNlSUQ+eG1wLmlpZDo2NTNiYmVl
OS1jNjZlLTQ3ZjQtOTc1NC0wOTExYjA3ZDhiMWM8L3htcE1NOkluc3RhbmNlSUQ+CiAgICAgICAg
IDx4bXBNTTpEb2N1bWVudElEPnhtcC5kaWQ6NjUzYmJlZTktYzY2ZS00N2Y0LTk3NTQtMDkxMWIw
N2Q4YjFjPC94bXBNTTpEb2N1bWVudElEPgogICAgICAgICA8eG1wTU06T3JpZ2luYWxEb2N1bWVu
dElEPnhtcC5kaWQ6NjUzYmJlZTktYzY2ZS00N2Y0LTk3NTQtMDkxMWIwN2Q4YjFjPC94bXBNTTpP
cmlnaW5hbERvY3VtZW50SUQ+CiAgICAgICAgIDx4bXBNTTpIaXN0b3J5PgogICAgICAgICAgICA8
cmRmOlNlcT4KICAgICAgICAgICAgICAgPHJkZjpsaSByZGY6cGFyc2VUeXBlPSJSZXNvdXJjZSI+
CiAgICAgICAgICAgICAgICAgIDxzdEV2dDphY3Rpb24+Y3JlYXRlZDwvc3RFdnQ6YWN0aW9uPgog
ICAgICAgICAgICAgICAgICA8c3RFdnQ6aW5zdGFuY2VJRD54bXAuaWlkOjY1M2JiZWU5LWM2NmUt
NDdmNC05NzU0LTA5MTFiMDdkOGIxYzwvc3RFdnQ6aW5zdGFuY2VJRD4KICAgICAgICAgICAgICAg
ICAgPHN0RXZ0OndoZW4+MjAxNy0wNS0wMlQxNTowMjoyMisxMDowMDwvc3RFdnQ6d2hlbj4KICAg
ICAgICAgICAgICAgICAgPHN0RXZ0OnNvZnR3YXJlQWdlbnQ+QWRvYmUgUGhvdG9zaG9wIENDIDIw
MTcgKE1hY2ludG9zaCk8L3N0RXZ0OnNvZnR3YXJlQWdlbnQ+CiAgICAgICAgICAgICAgIDwvcmRm
OmxpPgogICAgICAgICAgICA8L3JkZjpTZXE+CiAgICAgICAgIDwveG1wTU06SGlzdG9yeT4KICAg
ICAgICAgPHRpZmY6T3JpZW50YXRpb24+MTwvdGlmZjpPcmllbnRhdGlvbj4KICAgICAgICAgPHRp
ZmY6WFJlc29sdXRpb24+MzAwMDAwMC8xMDAwMDwvdGlmZjpYUmVzb2x1dGlvbj4KICAgICAgICAg
PHRpZmY6WVJlc29sdXRpb24+MzAwMDAwMC8xMDAwMDwvdGlmZjpZUmVzb2x1dGlvbj4KICAgICAg
ICAgPHRpZmY6UmVzb2x1dGlvblVuaXQ+MjwvdGlmZjpSZXNvbHV0aW9uVW5pdD4KICAgICAgICAg
PGV4aWY6Q29sb3JTcGFjZT42NTUzNTwvZXhpZjpDb2xvclNwYWNlPgogICAgICAgICA8ZXhpZjpQ
aXhlbFhEaW1lbnNpb24+MjA8L2V4aWY6UGl4ZWxYRGltZW5zaW9uPgogICAgICAgICA8ZXhpZjpQ
aXhlbFlEaW1lbnNpb24+MjA8L2V4aWY6UGl4ZWxZRGltZW5zaW9uPgogICAgICA8L3JkZjpEZXNj
cmlwdGlvbj4KICAgPC9yZGY6UkRGPgo8L3g6eG1wbWV0YT4KICAgICAgICAgICAgICAgICAgICAg
ICAgICAgICAgICAgICAgICAgICAgICAgICAgICAgICAgICAgICAgICAgICAgICAgICAgICAgICAg
ICAgICAgICAgICAgICAgICAgICAgIAogICAgICAgICAgICAgICAgICAgICAgICAgICAgICAgICAg
ICAgICAgICAgICAgICAgICAgICAgICAgICAgICAgICAgICAgICAgICAgICAgICAgICAgICAgICAg
ICAgICAgICAgCiAgICAgICAgICAgICAgICAgICAgICAgICAgICAgICAgICAgICAgICAgICAgICAg
ICAgICAgICAgICAgICAgICAgICAgICAgICAgICAgICAgICAgICAgICAgICAgICAgICAgICAKICAg
ICAgICAgICAgICAgICAgICAgICAgICAgICAgICAgICAgICAgICAgICAgICAgICAgICAgICAgICAg
ICAgICAgICAgICAgICAgICAgICAgICAgICAgICAgICAgICAgICAgIAogICAgICAgICAgICAgICAg
ICAgICAgICAgICAgICAgICAgICAgICAgICAgICAgICAgICAgICAgICAgICAgICAgICAgICAgICAg
ICAgICAgICAgICAgICAgICAgICAgICAgICAgCiAgICAgICAgICAgICAgICAgICAgICAgICAgICAg
ICAgICAgICAgICAgICAgICAgICAgICAgICAgICAgICAgICAgICAgICAgICAgICAgICAgICAgICAg
ICAgICAgICAgICAgICAKICAgICAgICAgICAgICAgICAgICAgICAgICAgICAgICAgICAgICAgICAg
ICAgICAgICAgICAgICAgICAgICAgICAgICAgICAgICAgICAgICAgICAgICAgICAgICAgICAgICAg
IAogICAgICAgICAgICAgICAgICAgICAgICAgICAgICAgICAgICAgICAgICAgICAgICAgICAgICAg
ICAgICAgICAgICAgICAgICAgICAgICAgICAgICAgICAgICAgICAgICAgICAgCiAgICAgICAgICAg
ICAgICAgICAgICAgICAgICAgICAgICAgICAgICAgICAgICAgICAgICAgICAgICAgICAgICAgICAg
ICAgICAgICAgICAgICAgICAgICAgICAgICAgICAgICAKICAgICAgICAgICAgICAgICAgICAgICAg
ICAgICAgICAgICAgICAgICAgICAgICAgICAgICAgICAgICAgICAgICAgICAgICAgICAgICAgICAg
ICAgICAgICAgICAgICAgICAgIAogICAgICAgICAgICAgICAgICAgICAgICAgICAgICAgICAgICAg
ICAgICAgICAgICAgICAgICAgICAgICAgICAgICAgICAgICAgICAgICAgICAgICAgICAgICAgICAg
ICAgICAgCiAgICAgICAgICAgICAgICAgICAgICAgICAgICAgICAgICAgICAgICAgICAgICAgICAg
ICAgICAgICAgICAgICAgICAgICAgICAgICAgICAgICAgICAgICAgICAgICAgICAgICAKICAgICAg
ICAgICAgICAgICAgICAgICAgICAgICAgICAgICAgICAgICAgICAgICAgICAgICAgICAgICAgICAg
ICAgICAgICAgICAgICAgICAgICAgICAgICAgICAgICAgICAgIAogICAgICAgICAgICAgICAgICAg
ICAgICAgICAgICAgICAgICAgICAgICAgICAgICAgICAgICAgICAgICAgICAgICAgICAgICAgICAg
ICAgICAgICAgICAgICAgICAgICAgICAgCiAgICAgICAgICAgICAgICAgICAgICAgICAgICAgICAg
ICAgICAgICAgICAgICAgICAgICAgICAgICAgICAgICAgICAgICAgICAgICAgICAgICAgICAgICAg
ICAgICAgICAgICAKICAgICAgICAgICAgICAgICAgICAgICAgICAgICAgICAgICAgICAgICAgICAg
ICAgICAgICAgICAgICAgICAgICAgICAgICAgICAgICAgICAgICAgICAgICAgICAgICAgICAgIAog
ICAgICAgICAgICAgICAgICAgICAgICAgICAgICAgICAgICAgICAgICAgICAgICAgICAgICAgICAg
ICAgICAgICAgICAgICAgICAgICAgICAgICAgICAgICAgICAgICAgICAgCiAgICAgICAgICAgICAg
ICAgICAgICAgICAgICAgICAgICAgICAgICAgICAgICAgICAgICAgICAgICAgICAgICAgICAgICAg
ICAgICAgICAgICAgICAgICAgICAgICAgICAgICAKICAgICAgICAgICAgICAgICAgICAgICAgICAg
ICAgICAgICAgICAgICAgICAgICAgICAgICAgICAgICAgICAgICAgICAgICAgICAgICAgICAgICAg
ICAgICAgICAgICAgICAgIAogICAgICAgICAgICAgICAgICAgICAgICAgICAgICAgICAgICAgICAg
ICAgICAgICAgICAgICAgICAgICAgICAgICAgICAgICAgICAgICAgICAgICAgICAgICAgICAgICAg
ICAgCiAgICAgICAgICAgICAgICAgICAgICAgICAgICAgICAgICAgICAgICAgICAgICAgICAgICAg
ICAgICAgICAgICAgICAgICAgICAgICAgICAgICAgICAgICAgICAgICAgICAgICAKICAgICAgICAg
ICAgICAgICAgICAgICAgICAgICAgICAgICAgICAgICAgICAgICAgICAgICAgICAgICAgICAgICAg
ICAgICAgICAgICAgICAgICAgICAgICAgICAgICAgICAgIAogICAgICAgICAgICAgICAgICAgICAg
ICAgICAgICAgICAgICAgICAgICAgICAgICAgICAgICAgICAgICAgICAgICAgICAgICAgICAgICAg
ICAgICAgICAgICAgICAgICAgICAgCiAgICAgICAgICAgICAgICAgICAgICAgICAgICAgICAgICAg
ICAgICAgICAgICAgICAgICAgICAgICAgICAgICAgICAgICAgICAgICAgICAgICAgICAgICAgICAg
ICAgICAgICAKICAgICAgICAgICAgICAgICAgICAgICAgICAgICAgICAgICAgICAgICAgICAgICAg
ICAgICAgICAgICAgICAgICAgICAgICAgICAgICAgICAgICAgICAgICAgICAgICAgICAgIAogICAg
ICAgICAgICAgICAgICAgICAgICAgICAgICAgICAgICAgICAgICAgICAgICAgICAgICAgICAgICAg
ICAgICAgICAgICAgICAgICAgICAgICAgICAgICAgICAgICAgICAgCiAgICAgICAgICAgICAgICAg
ICAgICAgICAgICAgICAgICAgICAgICAgICAgICAgICAgICAgICAgICAgICAgICAgICAgICAgICAg
ICAgICAgICAgICAgICAgICAgICAgICAgICAKICAgICAgICAgICAgICAgICAgICAgICAgICAgICAg
ICAgICAgICAgICAgICAgICAgICAgICAgICAgICAgICAgICAgICAgICAgICAgICAgICAgICAgICAg
ICAgICAgICAgICAgIAogICAgICAgICAgICAgICAgICAgICAgICAgICAgICAgICAgICAgICAgICAg
ICAgICAgICAgICAgICAgICAgICAgICAgICAgICAgICAgICAgICAgICAgICAgICAgICAgICAgICAg
CiAgICAgICAgICAgICAgICAgICAgICAgICAgICAgICAgICAgICAgICAgICAgICAgICAgICAgICAg
ICAgICAgICAgICAgICAgICAgICAgICAgICAgICAgICAgICAgICAgICAgICAKICAgICAgICAgICAg
ICAgICAgICAgICAgICAgICAgICAgICAgICAgICAgICAgICAgICAgICAgICAgICAgICAgICAgICAg
ICAgICAgICAgICAgICAgICAgICAgICAgICAgICAgIAogICAgICAgICAgICAgICAgICAgICAgICAg
ICAgICAgICAgICAgICAgICAgICAgICAgICAgICAgICAgICAgICAgICAgICAgICAgICAgICAgICAg
ICAgICAgICAgICAgICAgICAgCiAgICAgICAgICAgICAgICAgICAgICAgICAgICAgICAgICAgICAg
ICAgICAgICAgICAgICAgICAgICAgICAgICAgICAgICAgICAgICAgICAgICAgICAgICAgICAgICAg
ICAgICAKICAgICAgICAgICAgICAgICAgICAgICAgICAgICAgICAgICAgICAgICAgICAgICAgICAg
ICAgICAgICAgICAgICAgICAgICAgICAgICAgICAgICAgICAgICAgICAgICAgICAgIAogICAgICAg
ICAgICAgICAgICAgICAgICAgICAgICAgICAgICAgICAgICAgICAgICAgICAgICAgICAgICAgICAg
ICAgICAgICAgICAgICAgICAgICAgICAgICAgICAgICAgICAgCiAgICAgICAgICAgICAgICAgICAg
ICAgICAgICAgICAgICAgICAgICAgICAgICAgICAgICAgICAgICAgICAgICAgICAgICAgICAgICAg
ICAgICAgICAgICAgICAgICAgICAgICAKICAgICAgICAgICAgICAgICAgICAgICAgICAgICAgICAg
ICAgICAgICAgICAgICAgICAgICAgICAgICAgICAgICAgICAgICAgICAgICAgICAgICAgICAgICAg
ICAgICAgICAgIAogICAgICAgICAgICAgICAgICAgICAgICAgICAgICAgICAgICAgICAgICAgICAg
ICAgICAgICAgICAgICAgICAgICAgICAgICAgICAgICAgICAgICAgICAgICAgICAgICAgICAgCiAg
ICAgICAgICAgICAgICAgICAgICAgICAgICAgICAgICAgICAgICAgICAgICAgICAgICAgICAgICAg
ICAgICAgICAgICAgICAgICAgICAgICAgICAgICAgICAgICAgICAgICAKICAgICAgICAgICAgICAg
ICAgICAgICAgICAgICAgICAgICAgICAgICAgICAgICAgICAgICAgICAgICAgICAgICAgICAgICAg
ICAgICAgICAgICAgICAgICAgICAgICAgICAgIAogICAgICAgICAgICAgICAgICAgICAgICAgICAg
ICAgICAgICAgICAgICAgICAgICAgICAgICAgICAgICAgICAgICAgICAgICAgICAgICAgICAgICAg
ICAgICAgICAgICAgICAgCiAgICAgICAgICAgICAgICAgICAgICAgICAgICAgICAgICAgICAgICAg
ICAgICAgICAgICAgICAgICAgICAgICAgICAgICAgICAgICAgICAgICAgICAgICAgICAgICAgICAg
ICAKICAgICAgICAgICAgICAgICAgICAgICAgICAgICAgICAgICAgICAgICAgICAgICAgICAgICAg
ICAgICAgICAgICAgICAgICAgICAgICAgICAgICAgICAgICAgICAgICAgICAgIAogICAgICAgICAg
ICAgICAgICAgICAgICAgICAgICAgICAgICAgICAgICAgICAgICAgICAgICAgICAgICAgICAgICAg
ICAgICAgICAgICAgICAgICAgICAgICAgICAgICAgICAgCiAgICAgICAgICAgICAgICAgICAgICAg
ICAgICAgICAgICAgICAgICAgICAgICAgICAgICAgICAgICAgICAgICAgICAgICAgICAgICAgICAg
ICAgICAgICAgICAgICAgICAgICAKICAgICAgICAgICAgICAgICAgICAgICAgICAgICAgICAgICAg
ICAgICAgICAgICAgICAgICAgICAgICAgICAgICAgICAgICAgICAgICAgICAgICAgICAgICAgICAg
ICAgICAgIAogICAgICAgICAgICAgICAgICAgICAgICAgICAgICAgICAgICAgICAgICAgICAgICAg
ICAgICAgICAgICAgICAgICAgICAgICAgICAgICAgICAgICAgICAgICAgICAgICAgICAgCiAgICAg
ICAgICAgICAgICAgICAgICAgICAgICAgICAgICAgICAgICAgICAgICAgICAgICAgICAgICAgICAg
ICAgICAgICAgICAgICAgICAgICAgICAgICAgICAgICAgICAgICAKICAgICAgICAgICAgICAgICAg
ICAgICAgICAgICAgICAgICAgICAgICAgICAgICAgICAgICAgICAgICAgICAgICAgICAgICAgICAg
ICAgICAgICAgICAgICAgICAgICAgICAgIAogICAgICAgICAgICAgICAgICAgICAgICAgICAgICAg
ICAgICAgICAgICAgICAgICAgICAgICAgICAgICAgICAgICAgICAgICAgICAgICAgICAgICAgICAg
ICAgICAgICAgICAgCiAgICAgICAgICAgICAgICAgICAgICAgICAgICAgICAgICAgICAgICAgICAg
ICAgICAgICAgICAgICAgICAgICAgICAgICAgICAgICAgICAgICAgICAgICAgICAgICAgICAgICAK
ICAgICAgICAgICAgICAgICAgICAgICAgICAgICAgICAgICAgICAgICAgICAgICAgICAgICAgICAg
ICAgICAgICAgICAgICAgICAgICAgICAgICAgICAgICAgICAgICAgICAgIAogICAgICAgICAgICAg
ICAgICAgICAgICAgICAgICAgICAgICAgICAgICAgICAgICAgICAgICAgICAgICAgICAgICAgICAg
ICAgICAgICAgICAgICAgICAgICAgICAgICAgICAgCiAgICAgICAgICAgICAgICAgICAgICAgICAg
ICAgICAgICAgICAgICAgICAgICAgICAgICAgICAgICAgICAgICAgICAgICAgICAgICAgICAgICAg
ICAgICAgICAgICAgICAgICAKICAgICAgICAgICAgICAgICAgICAgICAgICAgICAgICAgICAgICAg
ICAgICAgICAgICAgICAgICAgICAgICAgICAgICAgICAgICAgICAgICAgICAgICAgICAgICAgICAg
ICAgIAogICAgICAgICAgICAgICAgICAgICAgICAgICAgICAgICAgICAgICAgICAgICAgICAgICAg
ICAgICAgICAgICAgICAgICAgICAgICAgICAgICAgICAgICAgICAgICAgICAgICAgCiAgICAgICAg
ICAgICAgICAgICAgICAgICAgICAgICAgICAgICAgICAgICAgICAgICAgICAgICAgICAgICAgICAg
ICAgICAgICAgICAgICAgICAgICAgICAgICAgICAgICAgICAKICAgICAgICAgICAgICAgICAgICAg
ICAgICAgICAgICAgICAgICAgICAgICAgICAgICAgICAgICAgICAgICAgICAgICAgICAgICAgICAg
ICAgICAgICAgICAgICAgICAgICAgIAogICAgICAgICAgICAgICAgICAgICAgICAgICAgICAgICAg
ICAgICAgICAgICAgICAgICAgICAgICAgICAgICAgICAgICAgICAgICAgICAgICAgICAgICAgICAg
ICAgICAgICAgCiAgICAgICAgICAgICAgICAgICAgICAgICAgICAgICAgICAgICAgICAgICAgICAg
ICAgICAgICAgICAgICAgICAgICAgICAgICAgICAgICAgICAgICAgICAgICAgICAgICAgICAKICAg
ICAgICAgICAgICAgICAgICAgICAgICAgICAgICAgICAgICAgICAgICAgICAgICAgICAgICAgICAg
ICAgICAgICAgICAgICAgICAgICAgICAgICAgICAgICAgICAgICAgIAogICAgICAgICAgICAgICAg
ICAgICAgICAgICAgICAgICAgICAgICAgICAgICAgICAgICAgICAgICAgICAgICAgICAgICAgICAg
ICAgICAgICAgICAgICAgICAgICAgICAgICAgCiAgICAgICAgICAgICAgICAgICAgICAgICAgICAg
ICAgICAgICAgICAgICAgICAgICAgICAgICAgICAgICAgICAgICAgICAgICAgICAgICAgICAgICAg
ICAgICAgICAgICAgICAKICAgICAgICAgICAgICAgICAgICAgICAgICAgICAgICAgICAgICAgICAg
ICAgICAgICAgICAgICAgICAgICAgICAgICAgICAgICAgICAgICAgICAgICAgICAgICAgICAgICAg
IAogICAgICAgICAgICAgICAgICAgICAgICAgICAgICAgICAgICAgICAgICAgICAgICAgICAgICAg
ICAgICAgICAgICAgICAgICAgICAgICAgICAgICAgICAgICAgICAgICAgICAgCiAgICAgICAgICAg
ICAgICAgICAgICAgICAgICAgICAgICAgICAgICAgICAgICAgICAgICAgICAgICAgICAgICAgICAg
ICAgICAgICAgICAgICAgICAgICAgICAgICAgICAgICAKICAgICAgICAgICAgICAgICAgICAgICAg
ICAgICAgICAgICAgICAgICAgICAgICAgICAgICAgICAgICAgICAgICAgICAgICAgICAgICAgICAg
ICAgICAgICAgICAgICAgICAgIAogICAgICAgICAgICAgICAgICAgICAgICAgICAgICAgICAgICAg
ICAgICAgICAgICAgICAgICAgICAgICAgICAgICAgICAgICAgICAgICAgICAgICAgICAgICAgICAg
ICAgICAgCiAgICAgICAgICAgICAgICAgICAgICAgICAgICAgICAgICAgICAgICAgICAgICAgICAg
ICAgICAgICAgICAgICAgICAgICAgICAgICAgICAgICAgICAgICAgICAgICAgICAgICAKICAgICAg
ICAgICAgICAgICAgICAgICAgICAgICAgICAgICAgICAgICAgICAgICAgICAgICAgICAgICAgICAg
ICAgICAgICAgICAgICAgICAgICAgICAgICAgICAgICAgICAgIAogICAgICAgICAgICAgICAgICAg
ICAgICAgICAgICAgICAgICAgICAgICAgICAgICAgICAgICAgICAgICAgICAgICAgICAgICAgICAg
ICAgICAgICAgICAgICAgICAgICAgICAgCiAgICAgICAgICAgICAgICAgICAgICAgICAgICAgICAg
ICAgICAgICAgICAgICAgICAgICAgICAgICAgICAgICAgICAgICAgICAgICAgICAgICAgICAgICAg
ICAgICAgICAgICAKICAgICAgICAgICAgICAgICAgICAgICAgICAgICAgICAgICAgICAgICAgICAg
ICAgICAgICAgICAgICAgICAgICAgICAgICAgICAgICAgICAgICAgICAgICAgICAgICAgICAgIAog
ICAgICAgICAgICAgICAgICAgICAgICAgICAgICAgICAgICAgICAgICAgICAgICAgICAgICAgICAg
ICAgICAgICAgICAgICAgICAgICAgICAgICAgICAgICAgICAgICAgICAgCiAgICAgICAgICAgICAg
ICAgICAgICAgICAgICAgICAgICAgICAgICAgICAgICAgICAgICAgICAgICAgICAgICAgICAgICAg
ICAgICAgICAgICAgICAgICAgICAgICAgICAgICAKICAgICAgICAgICAgICAgICAgICAgICAgICAg
ICAgICAgICAgICAgICAgICAgICAgICAgICAgICAgICAgICAgICAgICAgICAgICAgICAgICAgICAg
ICAgICAgICAgICAgICAgIAogICAgICAgICAgICAgICAgICAgICAgICAgICAgICAgICAgICAgICAg
ICAgICAgICAgICAgICAgICAgICAgICAgICAgICAgICAgICAgICAgICAgICAgICAgICAgICAgICAg
ICAgCiAgICAgICAgICAgICAgICAgICAgICAgICAgICAgICAgICAgICAgICAgICAgICAgICAgICAg
ICAgICAgICAgICAgICAgICAgICAgICAgICAgICAgICAgICAgICAgICAgICAgICAKICAgICAgICAg
ICAgICAgICAgICAgICAgICAgICAgICAgICAgICAgICAgICAgICAgICAgICAgICAgICAgICAgICAg
ICAgICAgICAgICAgICAgICAgICAgICAgICAgICAgICAgIAogICAgICAgICAgICAgICAgICAgICAg
ICAgICAgICAgICAgICAgICAgICAgICAgICAgICAgICAgICAgICAgICAgICAgICAgICAgICAgICAg
ICAgICAgICAgICAgICAgICAgICAgCiAgICAgICAgICAgICAgICAgICAgICAgICAgICAgICAgICAg
ICAgICAgICAgICAgICAgICAgICAgICAgICAgICAgICAgICAgICAgICAgICAgICAgICAgICAgICAg
ICAgICAgICAKICAgICAgICAgICAgICAgICAgICAgICAgICAgICAgICAgICAgICAgICAgICAgICAg
ICAgICAgICAgICAgICAgICAgICAgICAgICAgICAgICAgICAgICAgICAgICAgICAgICAgIAogICAg
ICAgICAgICAgICAgICAgICAgICAgICAgICAgICAgICAgICAgICAgICAgICAgICAgICAgICAgICAg
ICAgICAgICAgICAgICAgICAgICAgICAgICAgICAgICAgICAgICAgCiAgICAgICAgICAgICAgICAg
ICAgICAgICAgICAgICAgICAgICAgICAgICAgICAgICAgICAgICAgICAgICAgICAgICAgICAgICAg
ICAgICAgICAgICAgICAgICAgICAgICAgICAKICAgICAgICAgICAgICAgICAgICAgICAgICAgICAg
ICAgICAgICAgICAgICAgICAgICAgICAgICAgICAgICAgICAgICAgICAgICAgICAgICAgICAgICAg
ICAgICAgICAgICAgIAogICAgICAgICAgICAgICAgICAgICAgICAgICAgICAgICAgICAgICAgICAg
ICAgICAgICAgICAgICAgICAgICAgICAgICAgICAgICAgICAgICAgICAgICAgICAgICAgICAgICAg
CiAgICAgICAgICAgICAgICAgICAgICAgICAgICAgICAgICAgICAgICAgICAgICAgICAgICAgICAg
ICAgICAgICAgICAgICAgICAgICAgICAgICAgICAgICAgICAgICAgICAgICAKICAgICAgICAgICAg
ICAgICAgICAgICAgICAgICAgICAgICAgICAgICAgICAgICAgICAgICAgICAgICAgICAgICAgICAg
ICAgICAgICAgICAgICAgICAgICAgICAgICAgICAgIAogICAgICAgICAgICAgICAgICAgICAgICAg
ICAgICAgICAgICAgICAgICAgICAgICAgICAgICAgICAgICAgICAgICAgICAgICAgICAgICAgICAg
ICAgICAgICAgICAgICAgICAgCiAgICAgICAgICAgICAgICAgICAgICAgICAgICAgICAgICAgICAg
ICAgICAgICAgICAgICAgICAgICAgICAgICAgICAgICAgICAgICAgICAgICAgICAgICAgICAgICAg
ICAgICAKICAgICAgICAgICAgICAgICAgICAgICAgICAgICAgICAgICAgICAgICAgICAgICAgICAg
ICAgICAgICAgICAgICAgICAgICAgICAgICAgICAgICAgICAgICAgICAgICAgICAgIAogICAgICAg
ICAgICAgICAgICAgICAgICAgICAgICAgICAgICAgICAgICAgICAgICAgICAgICAgICAgICAgICAg
ICAgICAgICAgICAgICAgICAgICAgICAgICAgICAgICAgICAgCiAgICAgICAgICAgICAgICAgICAg
ICAgICAgICAgICAgICAgICAgICAgICAgICAgICAgICAgICAgICAgICAgICAgICAgICAgICAgICAg
ICAgICAgICAgICAgICAgICAgICAgICAKICAgICAgICAgICAgICAgICAgICAgICAgICAgICAgICAg
ICAgICAgICAgICAgICAgICAgICAgICAgICAgICAgICAgICAgICAgICAgICAgICAgICAgICAgICAg
ICAgICAgICAgIAogICAgICAgICAgICAgICAgICAgICAgICAgICAgICAgICAgICAgICAgICAgICAg
ICAgICAgICAgICAgICAgICAgICAgICAgICAgICAgICAgICAgICAgICAgICAgICAgICAgICAgCiAg
ICAgICAgICAgICAgICAgICAgICAgICAgICAgICAgICAgICAgICAgICAgICAgICAgICAgICAgICAg
ICAgICAgICAgICAgICAgICAgICAgICAgICAgICAgICAgICAgICAgICAKICAgICAgICAgICAgICAg
ICAgICAgICAgICAgICAgICAgICAgICAgICAgICAgICAgICAgICAgICAgICAgICAgICAgICAgICAg
ICAgICAgICAgICAgICAgICAgICAgICAgICAgIAogICAgICAgICAgICAgICAgICAgICAgICAgICAg
ICAgICAgICAgICAgICAgICAgICAgICAgICAgICAgICAgICAgICAgICAgICAgICAgICAgICAgICAg
ICAgICAgICAgICAgICAgCiAgICAgICAgICAgICAgICAgICAgICAgICAgICAgICAgICAgICAgICAg
ICAgICAgICAgICAgICAgICAgICAgICAgICAgICAgICAgICAgICAgICAgICAgICAgICAgICAgICAg
ICAKICAgICAgICAgICAgICAgICAgICAgICAgICAgICAgICAgICAgICAgICAgICAgICAgICAgICAg
ICAgICAgICAgICAgICAgICAgICAgICAgICAgICAgICAgICAgICAgICAgICAgIAogICAgICAgICAg
ICAgICAgICAgICAgICAgICAgICAgICAgICAgICAgICAgICAgICAgICAgICAgICAgICAgICAgICAg
ICAgICAgICAgICAgICAgICAgICAgICAgICAgICAgICAgCiAgICAgICAgICAgICAgICAgICAgICAg
ICAgICAgICAgICAgICAgICAgICAgICAgICAgICAgICAgICAgICAgICAgICAgICAgICAgICAgICAg
ICAgICAgICAgICAgICAgICAgICAKICAgICAgICAgICAgICAgICAgICAgICAgICAgICAgICAgICAg
ICAgICAgICAgICAgICAgICAgICAgICAgICAgICAgICAgICAgICAgICAgICAgICAgICAgICAgICAg
ICAgICAgIAogICAgICAgICAgICAgICAgICAgICAgICAgICAgICAgICAgICAgICAgICAgICAgICAg
ICAgICAgICAgICAgICAgICAgICAgICAgICAgICAgICAgICAgICAgICAgICAgICAgICAgCiAgICAg
ICAgICAgICAgICAgICAgICAgICAgICAgICAgICAgICAgICAgICAgICAgICAgICAgICAgICAgICAg
ICAgICAgICAgICAgICAgICAgICAgICAgICAgICAgICAgICAgICAKICAgICAgICAgICAgICAgICAg
ICAgICAgICAgICAgICAgICAgICAgICAgICAgICAgICAgICAgICAgICAgICAgICAgICAgICAgICAg
ICAgICAgICAgICAgICAgICAgICAgICAgIAogICAgICAgICAgICAgICAgICAgICAgICAgICAgICAg
ICAgICAgICAgICAgICAgICAgICAgICAgICAgICAgICAgICAgICAgICAgICAgICAgICAgICAgICAg
ICAgICAgICAgICAgCiAgICAgICAgICAgICAgICAgICAgICAgICAgICAgICAgICAgICAgICAgICAg
ICAgICAgICAgICAgICAgICAgICAgICAgICAgICAgICAgICAgICAgICAgICAgICAgICAgICAgICAK
ICAgICAgICAgICAgICAgICAgICAgICAgICAgICAgICAgICAgICAgICAgICAgICAgICAgICAgICAg
ICAgICAgICAgICAgICAgICAgICAgICAgICAgICAgICAgICAgICAgICAgIAogICAgICAgICAgICAg
ICAgICAgICAgICAgICAgICAgICAgICAgICAgICAgICAgICAgICAgICAgICAgICAgICAgICAgICAg
ICAgICAgICAgICAgICAgICAgICAgICAgICAgICAgCiAgICAgICAgICAgICAgICAgICAgICAgICAg
ICAgICAgICAgICAgICAgICAgICAgICAgICAgICAgICAgICAgICAgICAgICAgICAgICAgICAgICAg
ICAgICAgICAgICAgICAgICAKICAgICAgICAgICAgICAgICAgICAgICAgICAgICAgICAgICAgICAg
ICAgICAgICAgICAgICAgICAgICAgICAgICAgICAgICAgICAgICAgICAgICAgICAgICAgICAgICAg
ICAgIAogICAgICAgICAgICAgICAgICAgICAgICAgICAgICAgICAgICAgICAgICAgICAgICAgICAg
ICAgICAgICAgICAgICAgICAgICAgICAgICAgICAgICAgICAgICAgICAgICAgICAgCiAgICAgICAg
ICAgICAgICAgICAgICAgICAgICAgICAgICAgICAgICAgICAgICAgICAgICAgICAgICAgICAgICAg
ICAgICAgICAgICAgICAgICAgICAgICAgICAgICAgICAgICAKICAgICAgICAgICAgICAgICAgICAg
ICAgICAgICAgICAgICAgICAgICAgICAgICAgICAgICAgICAgICAgICAgICAgICAgICAgICAgICAg
ICAgICAgICAgICAgICAgICAgICAgIAogICAgICAgICAgICAgICAgICAgICAgICAgICAgICAgICAg
ICAgICAgICAgICAgICAgICAgICAgICAgICAgICAgICAgICAgICAgICAgICAgICAgICAgICAgICAg
ICAgICAgICAgCiAgICAgICAgICAgICAgICAgICAgICAgICAgICAgICAgICAgICAgICAgICAgICAg
ICAgICAgICAgICAgICAgICAgICAgICAgICAgICAgICAgICAgICAgICAgICAgICAgICAgICAKICAg
ICAgICAgICAgICAgICAgICAgICAgICAgICAgICAgICAgICAgICAgICAgICAgICAgICAgICAgICAg
ICAgICAgICAgICAgICAgICAgICAgICAgICAgICAgICAgICAgICAgIAogICAgICAgICAgICAgICAg
ICAgICAgICAgICAgICAgICAgICAgICAgICAgICAgICAgICAgICAgICAgICAgICAgICAgICAgICAg
ICAgICAgICAgICAgICAgICAgICAgICAgICAgCiAgICAgICAgICAgICAgICAgICAgICAgICAgICAK
PD94cGFja2V0IGVuZD0idyI/PkekBD4AAAAgY0hSTQAAeiUAAICDAAD5/wAAgOkAAHUwAADqYAAA
OpgAABdvkl/FRgAAAO9JREFUeNq81DFKA1EUBdCTcRALBStBbAQLERQLFxBcg2Blb+cerNyC68gG
xLgBK0FsBKMiiIUmjaCxGeExJpnJ5OOFB5f/73284b4/LZxjH8OimiJHtzVjkz/I0E/Y7ylLPOEw
b2B6xBVusY2DsuA9BFJVl5gP3oXSfW/aCY/wWfBdtEeJ6k54FzynYzS9bIrpPgJvT1qbJrifdFn1
yWfYxHrwrGILJ01C6RYrEvFc1M6o91eFQ8xhgIvibA9rOJ4l5Yfg6aRI+SXwtxQpfwX+nXpt/GvD
pZra5cAXx2hWclxjo87PM/DX0lP8xc3PAKagXc0LA/5fAAAAAElFTkSuQmCCAAAAAAAAAA==

--_010_ME3PR01MB83240723123AF6E969F77F71B3C62ME3PR01MB8324ausp_
Content-Type: image/png; name="image004.png"
Content-Description: image004.png
Content-Disposition: inline; filename="image004.png"; size=14814;
	creation-date="Mon, 10 Jun 2024 06:47:41 GMT";
	modification-date="Tue, 11 Jun 2024 06:22:44 GMT"
Content-ID: <image004.png@01DABB55.E873D310>
Content-Transfer-Encoding: base64

iVBORw0KGgoAAAANSUhEUgAAABQAAAAUCAYAAACNiR0NAAAACXBIWXMAAC4jAAAuIwF4pT92AAA4
KmlUWHRYTUw6Y29tLmFkb2JlLnhtcAAAAAAAPD94cGFja2V0IGJlZ2luPSLvu78iIGlkPSJXNU0w
TXBDZWhpSHpyZVN6TlRjemtjOWQiPz4KPHg6eG1wbWV0YSB4bWxuczp4PSJhZG9iZTpuczptZXRh
LyIgeDp4bXB0az0iQWRvYmUgWE1QIENvcmUgNS42LWMxMzggNzkuMTU5ODI0LCAyMDE2LzA5LzE0
LTAxOjA5OjAxICAgICAgICAiPgogICA8cmRmOlJERiB4bWxuczpyZGY9Imh0dHA6Ly93d3cudzMu
b3JnLzE5OTkvMDIvMjItcmRmLXN5bnRheC1ucyMiPgogICAgICA8cmRmOkRlc2NyaXB0aW9uIHJk
ZjphYm91dD0iIgogICAgICAgICAgICB4bWxuczp4bXA9Imh0dHA6Ly9ucy5hZG9iZS5jb20veGFw
LzEuMC8iCiAgICAgICAgICAgIHhtbG5zOmRjPSJodHRwOi8vcHVybC5vcmcvZGMvZWxlbWVudHMv
MS4xLyIKICAgICAgICAgICAgeG1sbnM6cGhvdG9zaG9wPSJodHRwOi8vbnMuYWRvYmUuY29tL3Bo
b3Rvc2hvcC8xLjAvIgogICAgICAgICAgICB4bWxuczp4bXBNTT0iaHR0cDovL25zLmFkb2JlLmNv
bS94YXAvMS4wL21tLyIKICAgICAgICAgICAgeG1sbnM6c3RFdnQ9Imh0dHA6Ly9ucy5hZG9iZS5j
b20veGFwLzEuMC9zVHlwZS9SZXNvdXJjZUV2ZW50IyIKICAgICAgICAgICAgeG1sbnM6dGlmZj0i
aHR0cDovL25zLmFkb2JlLmNvbS90aWZmLzEuMC8iCiAgICAgICAgICAgIHhtbG5zOmV4aWY9Imh0
dHA6Ly9ucy5hZG9iZS5jb20vZXhpZi8xLjAvIj4KICAgICAgICAgPHhtcDpDcmVhdG9yVG9vbD5B
ZG9iZSBQaG90b3Nob3AgQ0MgMjAxNyAoTWFjaW50b3NoKTwveG1wOkNyZWF0b3JUb29sPgogICAg
ICAgICA8eG1wOkNyZWF0ZURhdGU+MjAxNy0wNS0wMlQxNTowNzowNSsxMDowMDwveG1wOkNyZWF0
ZURhdGU+CiAgICAgICAgIDx4bXA6TW9kaWZ5RGF0ZT4yMDE3LTA1LTE1VDA5OjMwOjM5KzEwOjAw
PC94bXA6TW9kaWZ5RGF0ZT4KICAgICAgICAgPHhtcDpNZXRhZGF0YURhdGU+MjAxNy0wNS0xNVQw
OTozMDozOSsxMDowMDwveG1wOk1ldGFkYXRhRGF0ZT4KICAgICAgICAgPGRjOmZvcm1hdD5pbWFn
ZS9wbmc8L2RjOmZvcm1hdD4KICAgICAgICAgPHBob3Rvc2hvcDpDb2xvck1vZGU+MzwvcGhvdG9z
aG9wOkNvbG9yTW9kZT4KICAgICAgICAgPHhtcE1NOkluc3RhbmNlSUQ+eG1wLmlpZDplZjg1NTY5
MC0wMWQ2LTRjNjMtYTM4Mi01ZWRkZjU5MmZmNjQ8L3htcE1NOkluc3RhbmNlSUQ+CiAgICAgICAg
IDx4bXBNTTpEb2N1bWVudElEPnhtcC5kaWQ6ZWY4NTU2OTAtMDFkNi00YzYzLWEzODItNWVkZGY1
OTJmZjY0PC94bXBNTTpEb2N1bWVudElEPgogICAgICAgICA8eG1wTU06T3JpZ2luYWxEb2N1bWVu
dElEPnhtcC5kaWQ6ZWY4NTU2OTAtMDFkNi00YzYzLWEzODItNWVkZGY1OTJmZjY0PC94bXBNTTpP
cmlnaW5hbERvY3VtZW50SUQ+CiAgICAgICAgIDx4bXBNTTpIaXN0b3J5PgogICAgICAgICAgICA8
cmRmOlNlcT4KICAgICAgICAgICAgICAgPHJkZjpsaSByZGY6cGFyc2VUeXBlPSJSZXNvdXJjZSI+
CiAgICAgICAgICAgICAgICAgIDxzdEV2dDphY3Rpb24+Y3JlYXRlZDwvc3RFdnQ6YWN0aW9uPgog
ICAgICAgICAgICAgICAgICA8c3RFdnQ6aW5zdGFuY2VJRD54bXAuaWlkOmVmODU1NjkwLTAxZDYt
NGM2My1hMzgyLTVlZGRmNTkyZmY2NDwvc3RFdnQ6aW5zdGFuY2VJRD4KICAgICAgICAgICAgICAg
ICAgPHN0RXZ0OndoZW4+MjAxNy0wNS0wMlQxNTowNzowNSsxMDowMDwvc3RFdnQ6d2hlbj4KICAg
ICAgICAgICAgICAgICAgPHN0RXZ0OnNvZnR3YXJlQWdlbnQ+QWRvYmUgUGhvdG9zaG9wIENDIDIw
MTcgKE1hY2ludG9zaCk8L3N0RXZ0OnNvZnR3YXJlQWdlbnQ+CiAgICAgICAgICAgICAgIDwvcmRm
OmxpPgogICAgICAgICAgICA8L3JkZjpTZXE+CiAgICAgICAgIDwveG1wTU06SGlzdG9yeT4KICAg
ICAgICAgPHRpZmY6T3JpZW50YXRpb24+MTwvdGlmZjpPcmllbnRhdGlvbj4KICAgICAgICAgPHRp
ZmY6WFJlc29sdXRpb24+MzAwMDAwMC8xMDAwMDwvdGlmZjpYUmVzb2x1dGlvbj4KICAgICAgICAg
PHRpZmY6WVJlc29sdXRpb24+MzAwMDAwMC8xMDAwMDwvdGlmZjpZUmVzb2x1dGlvbj4KICAgICAg
ICAgPHRpZmY6UmVzb2x1dGlvblVuaXQ+MjwvdGlmZjpSZXNvbHV0aW9uVW5pdD4KICAgICAgICAg
PGV4aWY6Q29sb3JTcGFjZT42NTUzNTwvZXhpZjpDb2xvclNwYWNlPgogICAgICAgICA8ZXhpZjpQ
aXhlbFhEaW1lbnNpb24+MjA8L2V4aWY6UGl4ZWxYRGltZW5zaW9uPgogICAgICAgICA8ZXhpZjpQ
aXhlbFlEaW1lbnNpb24+MjA8L2V4aWY6UGl4ZWxZRGltZW5zaW9uPgogICAgICA8L3JkZjpEZXNj
cmlwdGlvbj4KICAgPC9yZGY6UkRGPgo8L3g6eG1wbWV0YT4KICAgICAgICAgICAgICAgICAgICAg
ICAgICAgICAgICAgICAgICAgICAgICAgICAgICAgICAgICAgICAgICAgICAgICAgICAgICAgICAg
ICAgICAgICAgICAgICAgICAgICAgIAogICAgICAgICAgICAgICAgICAgICAgICAgICAgICAgICAg
ICAgICAgICAgICAgICAgICAgICAgICAgICAgICAgICAgICAgICAgICAgICAgICAgICAgICAgICAg
ICAgICAgICAgCiAgICAgICAgICAgICAgICAgICAgICAgICAgICAgICAgICAgICAgICAgICAgICAg
ICAgICAgICAgICAgICAgICAgICAgICAgICAgICAgICAgICAgICAgICAgICAgICAgICAgICAKICAg
ICAgICAgICAgICAgICAgICAgICAgICAgICAgICAgICAgICAgICAgICAgICAgICAgICAgICAgICAg
ICAgICAgICAgICAgICAgICAgICAgICAgICAgICAgICAgICAgICAgIAogICAgICAgICAgICAgICAg
ICAgICAgICAgICAgICAgICAgICAgICAgICAgICAgICAgICAgICAgICAgICAgICAgICAgICAgICAg
ICAgICAgICAgICAgICAgICAgICAgICAgICAgCiAgICAgICAgICAgICAgICAgICAgICAgICAgICAg
ICAgICAgICAgICAgICAgICAgICAgICAgICAgICAgICAgICAgICAgICAgICAgICAgICAgICAgICAg
ICAgICAgICAgICAgICAKICAgICAgICAgICAgICAgICAgICAgICAgICAgICAgICAgICAgICAgICAg
ICAgICAgICAgICAgICAgICAgICAgICAgICAgICAgICAgICAgICAgICAgICAgICAgICAgICAgICAg
IAogICAgICAgICAgICAgICAgICAgICAgICAgICAgICAgICAgICAgICAgICAgICAgICAgICAgICAg
ICAgICAgICAgICAgICAgICAgICAgICAgICAgICAgICAgICAgICAgICAgICAgCiAgICAgICAgICAg
ICAgICAgICAgICAgICAgICAgICAgICAgICAgICAgICAgICAgICAgICAgICAgICAgICAgICAgICAg
ICAgICAgICAgICAgICAgICAgICAgICAgICAgICAgICAKICAgICAgICAgICAgICAgICAgICAgICAg
ICAgICAgICAgICAgICAgICAgICAgICAgICAgICAgICAgICAgICAgICAgICAgICAgICAgICAgICAg
ICAgICAgICAgICAgICAgICAgIAogICAgICAgICAgICAgICAgICAgICAgICAgICAgICAgICAgICAg
ICAgICAgICAgICAgICAgICAgICAgICAgICAgICAgICAgICAgICAgICAgICAgICAgICAgICAgICAg
ICAgICAgCiAgICAgICAgICAgICAgICAgICAgICAgICAgICAgICAgICAgICAgICAgICAgICAgICAg
ICAgICAgICAgICAgICAgICAgICAgICAgICAgICAgICAgICAgICAgICAgICAgICAgICAKICAgICAg
ICAgICAgICAgICAgICAgICAgICAgICAgICAgICAgICAgICAgICAgICAgICAgICAgICAgICAgICAg
ICAgICAgICAgICAgICAgICAgICAgICAgICAgICAgICAgICAgIAogICAgICAgICAgICAgICAgICAg
ICAgICAgICAgICAgICAgICAgICAgICAgICAgICAgICAgICAgICAgICAgICAgICAgICAgICAgICAg
ICAgICAgICAgICAgICAgICAgICAgICAgCiAgICAgICAgICAgICAgICAgICAgICAgICAgICAgICAg
ICAgICAgICAgICAgICAgICAgICAgICAgICAgICAgICAgICAgICAgICAgICAgICAgICAgICAgICAg
ICAgICAgICAgICAKICAgICAgICAgICAgICAgICAgICAgICAgICAgICAgICAgICAgICAgICAgICAg
ICAgICAgICAgICAgICAgICAgICAgICAgICAgICAgICAgICAgICAgICAgICAgICAgICAgICAgIAog
ICAgICAgICAgICAgICAgICAgICAgICAgICAgICAgICAgICAgICAgICAgICAgICAgICAgICAgICAg
ICAgICAgICAgICAgICAgICAgICAgICAgICAgICAgICAgICAgICAgICAgCiAgICAgICAgICAgICAg
ICAgICAgICAgICAgICAgICAgICAgICAgICAgICAgICAgICAgICAgICAgICAgICAgICAgICAgICAg
ICAgICAgICAgICAgICAgICAgICAgICAgICAgICAKICAgICAgICAgICAgICAgICAgICAgICAgICAg
ICAgICAgICAgICAgICAgICAgICAgICAgICAgICAgICAgICAgICAgICAgICAgICAgICAgICAgICAg
ICAgICAgICAgICAgICAgIAogICAgICAgICAgICAgICAgICAgICAgICAgICAgICAgICAgICAgICAg
ICAgICAgICAgICAgICAgICAgICAgICAgICAgICAgICAgICAgICAgICAgICAgICAgICAgICAgICAg
ICAgCiAgICAgICAgICAgICAgICAgICAgICAgICAgICAgICAgICAgICAgICAgICAgICAgICAgICAg
ICAgICAgICAgICAgICAgICAgICAgICAgICAgICAgICAgICAgICAgICAgICAgICAKICAgICAgICAg
ICAgICAgICAgICAgICAgICAgICAgICAgICAgICAgICAgICAgICAgICAgICAgICAgICAgICAgICAg
ICAgICAgICAgICAgICAgICAgICAgICAgICAgICAgICAgIAogICAgICAgICAgICAgICAgICAgICAg
ICAgICAgICAgICAgICAgICAgICAgICAgICAgICAgICAgICAgICAgICAgICAgICAgICAgICAgICAg
ICAgICAgICAgICAgICAgICAgICAgCiAgICAgICAgICAgICAgICAgICAgICAgICAgICAgICAgICAg
ICAgICAgICAgICAgICAgICAgICAgICAgICAgICAgICAgICAgICAgICAgICAgICAgICAgICAgICAg
ICAgICAgICAKICAgICAgICAgICAgICAgICAgICAgICAgICAgICAgICAgICAgICAgICAgICAgICAg
ICAgICAgICAgICAgICAgICAgICAgICAgICAgICAgICAgICAgICAgICAgICAgICAgICAgIAogICAg
ICAgICAgICAgICAgICAgICAgICAgICAgICAgICAgICAgICAgICAgICAgICAgICAgICAgICAgICAg
ICAgICAgICAgICAgICAgICAgICAgICAgICAgICAgICAgICAgICAgCiAgICAgICAgICAgICAgICAg
ICAgICAgICAgICAgICAgICAgICAgICAgICAgICAgICAgICAgICAgICAgICAgICAgICAgICAgICAg
ICAgICAgICAgICAgICAgICAgICAgICAgICAKICAgICAgICAgICAgICAgICAgICAgICAgICAgICAg
ICAgICAgICAgICAgICAgICAgICAgICAgICAgICAgICAgICAgICAgICAgICAgICAgICAgICAgICAg
ICAgICAgICAgICAgIAogICAgICAgICAgICAgICAgICAgICAgICAgICAgICAgICAgICAgICAgICAg
ICAgICAgICAgICAgICAgICAgICAgICAgICAgICAgICAgICAgICAgICAgICAgICAgICAgICAgICAg
CiAgICAgICAgICAgICAgICAgICAgICAgICAgICAgICAgICAgICAgICAgICAgICAgICAgICAgICAg
ICAgICAgICAgICAgICAgICAgICAgICAgICAgICAgICAgICAgICAgICAgICAKICAgICAgICAgICAg
ICAgICAgICAgICAgICAgICAgICAgICAgICAgICAgICAgICAgICAgICAgICAgICAgICAgICAgICAg
ICAgICAgICAgICAgICAgICAgICAgICAgICAgICAgIAogICAgICAgICAgICAgICAgICAgICAgICAg
ICAgICAgICAgICAgICAgICAgICAgICAgICAgICAgICAgICAgICAgICAgICAgICAgICAgICAgICAg
ICAgICAgICAgICAgICAgICAgCiAgICAgICAgICAgICAgICAgICAgICAgICAgICAgICAgICAgICAg
ICAgICAgICAgICAgICAgICAgICAgICAgICAgICAgICAgICAgICAgICAgICAgICAgICAgICAgICAg
ICAgICAKICAgICAgICAgICAgICAgICAgICAgICAgICAgICAgICAgICAgICAgICAgICAgICAgICAg
ICAgICAgICAgICAgICAgICAgICAgICAgICAgICAgICAgICAgICAgICAgICAgICAgIAogICAgICAg
ICAgICAgICAgICAgICAgICAgICAgICAgICAgICAgICAgICAgICAgICAgICAgICAgICAgICAgICAg
ICAgICAgICAgICAgICAgICAgICAgICAgICAgICAgICAgICAgCiAgICAgICAgICAgICAgICAgICAg
ICAgICAgICAgICAgICAgICAgICAgICAgICAgICAgICAgICAgICAgICAgICAgICAgICAgICAgICAg
ICAgICAgICAgICAgICAgICAgICAgICAKICAgICAgICAgICAgICAgICAgICAgICAgICAgICAgICAg
ICAgICAgICAgICAgICAgICAgICAgICAgICAgICAgICAgICAgICAgICAgICAgICAgICAgICAgICAg
ICAgICAgICAgIAogICAgICAgICAgICAgICAgICAgICAgICAgICAgICAgICAgICAgICAgICAgICAg
ICAgICAgICAgICAgICAgICAgICAgICAgICAgICAgICAgICAgICAgICAgICAgICAgICAgICAgCiAg
ICAgICAgICAgICAgICAgICAgICAgICAgICAgICAgICAgICAgICAgICAgICAgICAgICAgICAgICAg
ICAgICAgICAgICAgICAgICAgICAgICAgICAgICAgICAgICAgICAgICAKICAgICAgICAgICAgICAg
ICAgICAgICAgICAgICAgICAgICAgICAgICAgICAgICAgICAgICAgICAgICAgICAgICAgICAgICAg
ICAgICAgICAgICAgICAgICAgICAgICAgICAgIAogICAgICAgICAgICAgICAgICAgICAgICAgICAg
ICAgICAgICAgICAgICAgICAgICAgICAgICAgICAgICAgICAgICAgICAgICAgICAgICAgICAgICAg
ICAgICAgICAgICAgICAgCiAgICAgICAgICAgICAgICAgICAgICAgICAgICAgICAgICAgICAgICAg
ICAgICAgICAgICAgICAgICAgICAgICAgICAgICAgICAgICAgICAgICAgICAgICAgICAgICAgICAg
ICAKICAgICAgICAgICAgICAgICAgICAgICAgICAgICAgICAgICAgICAgICAgICAgICAgICAgICAg
ICAgICAgICAgICAgICAgICAgICAgICAgICAgICAgICAgICAgICAgICAgICAgIAogICAgICAgICAg
ICAgICAgICAgICAgICAgICAgICAgICAgICAgICAgICAgICAgICAgICAgICAgICAgICAgICAgICAg
ICAgICAgICAgICAgICAgICAgICAgICAgICAgICAgICAgCiAgICAgICAgICAgICAgICAgICAgICAg
ICAgICAgICAgICAgICAgICAgICAgICAgICAgICAgICAgICAgICAgICAgICAgICAgICAgICAgICAg
ICAgICAgICAgICAgICAgICAgICAKICAgICAgICAgICAgICAgICAgICAgICAgICAgICAgICAgICAg
ICAgICAgICAgICAgICAgICAgICAgICAgICAgICAgICAgICAgICAgICAgICAgICAgICAgICAgICAg
ICAgICAgIAogICAgICAgICAgICAgICAgICAgICAgICAgICAgICAgICAgICAgICAgICAgICAgICAg
ICAgICAgICAgICAgICAgICAgICAgICAgICAgICAgICAgICAgICAgICAgICAgICAgICAgCiAgICAg
ICAgICAgICAgICAgICAgICAgICAgICAgICAgICAgICAgICAgICAgICAgICAgICAgICAgICAgICAg
ICAgICAgICAgICAgICAgICAgICAgICAgICAgICAgICAgICAgICAKICAgICAgICAgICAgICAgICAg
ICAgICAgICAgICAgICAgICAgICAgICAgICAgICAgICAgICAgICAgICAgICAgICAgICAgICAgICAg
ICAgICAgICAgICAgICAgICAgICAgICAgIAogICAgICAgICAgICAgICAgICAgICAgICAgICAgICAg
ICAgICAgICAgICAgICAgICAgICAgICAgICAgICAgICAgICAgICAgICAgICAgICAgICAgICAgICAg
ICAgICAgICAgICAgCiAgICAgICAgICAgICAgICAgICAgICAgICAgICAgICAgICAgICAgICAgICAg
ICAgICAgICAgICAgICAgICAgICAgICAgICAgICAgICAgICAgICAgICAgICAgICAgICAgICAgICAK
ICAgICAgICAgICAgICAgICAgICAgICAgICAgICAgICAgICAgICAgICAgICAgICAgICAgICAgICAg
ICAgICAgICAgICAgICAgICAgICAgICAgICAgICAgICAgICAgICAgICAgIAogICAgICAgICAgICAg
ICAgICAgICAgICAgICAgICAgICAgICAgICAgICAgICAgICAgICAgICAgICAgICAgICAgICAgICAg
ICAgICAgICAgICAgICAgICAgICAgICAgICAgICAgCiAgICAgICAgICAgICAgICAgICAgICAgICAg
ICAgICAgICAgICAgICAgICAgICAgICAgICAgICAgICAgICAgICAgICAgICAgICAgICAgICAgICAg
ICAgICAgICAgICAgICAgICAKICAgICAgICAgICAgICAgICAgICAgICAgICAgICAgICAgICAgICAg
ICAgICAgICAgICAgICAgICAgICAgICAgICAgICAgICAgICAgICAgICAgICAgICAgICAgICAgICAg
ICAgIAogICAgICAgICAgICAgICAgICAgICAgICAgICAgICAgICAgICAgICAgICAgICAgICAgICAg
ICAgICAgICAgICAgICAgICAgICAgICAgICAgICAgICAgICAgICAgICAgICAgICAgCiAgICAgICAg
ICAgICAgICAgICAgICAgICAgICAgICAgICAgICAgICAgICAgICAgICAgICAgICAgICAgICAgICAg
ICAgICAgICAgICAgICAgICAgICAgICAgICAgICAgICAgICAKICAgICAgICAgICAgICAgICAgICAg
ICAgICAgICAgICAgICAgICAgICAgICAgICAgICAgICAgICAgICAgICAgICAgICAgICAgICAgICAg
ICAgICAgICAgICAgICAgICAgICAgIAogICAgICAgICAgICAgICAgICAgICAgICAgICAgICAgICAg
ICAgICAgICAgICAgICAgICAgICAgICAgICAgICAgICAgICAgICAgICAgICAgICAgICAgICAgICAg
ICAgICAgICAgCiAgICAgICAgICAgICAgICAgICAgICAgICAgICAgICAgICAgICAgICAgICAgICAg
ICAgICAgICAgICAgICAgICAgICAgICAgICAgICAgICAgICAgICAgICAgICAgICAgICAgICAKICAg
ICAgICAgICAgICAgICAgICAgICAgICAgICAgICAgICAgICAgICAgICAgICAgICAgICAgICAgICAg
ICAgICAgICAgICAgICAgICAgICAgICAgICAgICAgICAgICAgICAgIAogICAgICAgICAgICAgICAg
ICAgICAgICAgICAgICAgICAgICAgICAgICAgICAgICAgICAgICAgICAgICAgICAgICAgICAgICAg
ICAgICAgICAgICAgICAgICAgICAgICAgICAgCiAgICAgICAgICAgICAgICAgICAgICAgICAgICAg
ICAgICAgICAgICAgICAgICAgICAgICAgICAgICAgICAgICAgICAgICAgICAgICAgICAgICAgICAg
ICAgICAgICAgICAgICAKICAgICAgICAgICAgICAgICAgICAgICAgICAgICAgICAgICAgICAgICAg
ICAgICAgICAgICAgICAgICAgICAgICAgICAgICAgICAgICAgICAgICAgICAgICAgICAgICAgICAg
IAogICAgICAgICAgICAgICAgICAgICAgICAgICAgICAgICAgICAgICAgICAgICAgICAgICAgICAg
ICAgICAgICAgICAgICAgICAgICAgICAgICAgICAgICAgICAgICAgICAgICAgCiAgICAgICAgICAg
ICAgICAgICAgICAgICAgICAgICAgICAgICAgICAgICAgICAgICAgICAgICAgICAgICAgICAgICAg
ICAgICAgICAgICAgICAgICAgICAgICAgICAgICAgICAKICAgICAgICAgICAgICAgICAgICAgICAg
ICAgICAgICAgICAgICAgICAgICAgICAgICAgICAgICAgICAgICAgICAgICAgICAgICAgICAgICAg
ICAgICAgICAgICAgICAgICAgIAogICAgICAgICAgICAgICAgICAgICAgICAgICAgICAgICAgICAg
ICAgICAgICAgICAgICAgICAgICAgICAgICAgICAgICAgICAgICAgICAgICAgICAgICAgICAgICAg
ICAgICAgCiAgICAgICAgICAgICAgICAgICAgICAgICAgICAgICAgICAgICAgICAgICAgICAgICAg
ICAgICAgICAgICAgICAgICAgICAgICAgICAgICAgICAgICAgICAgICAgICAgICAgICAKICAgICAg
ICAgICAgICAgICAgICAgICAgICAgICAgICAgICAgICAgICAgICAgICAgICAgICAgICAgICAgICAg
ICAgICAgICAgICAgICAgICAgICAgICAgICAgICAgICAgICAgIAogICAgICAgICAgICAgICAgICAg
ICAgICAgICAgICAgICAgICAgICAgICAgICAgICAgICAgICAgICAgICAgICAgICAgICAgICAgICAg
ICAgICAgICAgICAgICAgICAgICAgICAgCiAgICAgICAgICAgICAgICAgICAgICAgICAgICAgICAg
ICAgICAgICAgICAgICAgICAgICAgICAgICAgICAgICAgICAgICAgICAgICAgICAgICAgICAgICAg
ICAgICAgICAgICAKICAgICAgICAgICAgICAgICAgICAgICAgICAgICAgICAgICAgICAgICAgICAg
ICAgICAgICAgICAgICAgICAgICAgICAgICAgICAgICAgICAgICAgICAgICAgICAgICAgICAgIAog
ICAgICAgICAgICAgICAgICAgICAgICAgICAgICAgICAgICAgICAgICAgICAgICAgICAgICAgICAg
ICAgICAgICAgICAgICAgICAgICAgICAgICAgICAgICAgICAgICAgICAgCiAgICAgICAgICAgICAg
ICAgICAgICAgICAgICAgICAgICAgICAgICAgICAgICAgICAgICAgICAgICAgICAgICAgICAgICAg
ICAgICAgICAgICAgICAgICAgICAgICAgICAgICAKICAgICAgICAgICAgICAgICAgICAgICAgICAg
ICAgICAgICAgICAgICAgICAgICAgICAgICAgICAgICAgICAgICAgICAgICAgICAgICAgICAgICAg
ICAgICAgICAgICAgICAgIAogICAgICAgICAgICAgICAgICAgICAgICAgICAgICAgICAgICAgICAg
ICAgICAgICAgICAgICAgICAgICAgICAgICAgICAgICAgICAgICAgICAgICAgICAgICAgICAgICAg
ICAgCiAgICAgICAgICAgICAgICAgICAgICAgICAgICAgICAgICAgICAgICAgICAgICAgICAgICAg
ICAgICAgICAgICAgICAgICAgICAgICAgICAgICAgICAgICAgICAgICAgICAgICAKICAgICAgICAg
ICAgICAgICAgICAgICAgICAgICAgICAgICAgICAgICAgICAgICAgICAgICAgICAgICAgICAgICAg
ICAgICAgICAgICAgICAgICAgICAgICAgICAgICAgICAgIAogICAgICAgICAgICAgICAgICAgICAg
ICAgICAgICAgICAgICAgICAgICAgICAgICAgICAgICAgICAgICAgICAgICAgICAgICAgICAgICAg
ICAgICAgICAgICAgICAgICAgICAgCiAgICAgICAgICAgICAgICAgICAgICAgICAgICAgICAgICAg
ICAgICAgICAgICAgICAgICAgICAgICAgICAgICAgICAgICAgICAgICAgICAgICAgICAgICAgICAg
ICAgICAgICAKICAgICAgICAgICAgICAgICAgICAgICAgICAgICAgICAgICAgICAgICAgICAgICAg
ICAgICAgICAgICAgICAgICAgICAgICAgICAgICAgICAgICAgICAgICAgICAgICAgICAgIAogICAg
ICAgICAgICAgICAgICAgICAgICAgICAgICAgICAgICAgICAgICAgICAgICAgICAgICAgICAgICAg
ICAgICAgICAgICAgICAgICAgICAgICAgICAgICAgICAgICAgICAgCiAgICAgICAgICAgICAgICAg
ICAgICAgICAgICAgICAgICAgICAgICAgICAgICAgICAgICAgICAgICAgICAgICAgICAgICAgICAg
ICAgICAgICAgICAgICAgICAgICAgICAgICAKICAgICAgICAgICAgICAgICAgICAgICAgICAgICAg
ICAgICAgICAgICAgICAgICAgICAgICAgICAgICAgICAgICAgICAgICAgICAgICAgICAgICAgICAg
ICAgICAgICAgICAgIAogICAgICAgICAgICAgICAgICAgICAgICAgICAgICAgICAgICAgICAgICAg
ICAgICAgICAgICAgICAgICAgICAgICAgICAgICAgICAgICAgICAgICAgICAgICAgICAgICAgICAg
CiAgICAgICAgICAgICAgICAgICAgICAgICAgICAgICAgICAgICAgICAgICAgICAgICAgICAgICAg
ICAgICAgICAgICAgICAgICAgICAgICAgICAgICAgICAgICAgICAgICAgICAKICAgICAgICAgICAg
ICAgICAgICAgICAgICAgICAgICAgICAgICAgICAgICAgICAgICAgICAgICAgICAgICAgICAgICAg
ICAgICAgICAgICAgICAgICAgICAgICAgICAgICAgIAogICAgICAgICAgICAgICAgICAgICAgICAg
ICAgICAgICAgICAgICAgICAgICAgICAgICAgICAgICAgICAgICAgICAgICAgICAgICAgICAgICAg
ICAgICAgICAgICAgICAgICAgCiAgICAgICAgICAgICAgICAgICAgICAgICAgICAgICAgICAgICAg
ICAgICAgICAgICAgICAgICAgICAgICAgICAgICAgICAgICAgICAgICAgICAgICAgICAgICAgICAg
ICAgICAKICAgICAgICAgICAgICAgICAgICAgICAgICAgICAgICAgICAgICAgICAgICAgICAgICAg
ICAgICAgICAgICAgICAgICAgICAgICAgICAgICAgICAgICAgICAgICAgICAgICAgIAogICAgICAg
ICAgICAgICAgICAgICAgICAgICAgICAgICAgICAgICAgICAgICAgICAgICAgICAgICAgICAgICAg
ICAgICAgICAgICAgICAgICAgICAgICAgICAgICAgICAgICAgCiAgICAgICAgICAgICAgICAgICAg
ICAgICAgICAgICAgICAgICAgICAgICAgICAgICAgICAgICAgICAgICAgICAgICAgICAgICAgICAg
ICAgICAgICAgICAgICAgICAgICAgICAKICAgICAgICAgICAgICAgICAgICAgICAgICAgICAgICAg
ICAgICAgICAgICAgICAgICAgICAgICAgICAgICAgICAgICAgICAgICAgICAgICAgICAgICAgICAg
ICAgICAgICAgIAogICAgICAgICAgICAgICAgICAgICAgICAgICAgICAgICAgICAgICAgICAgICAg
ICAgICAgICAgICAgICAgICAgICAgICAgICAgICAgICAgICAgICAgICAgICAgICAgICAgICAgCiAg
ICAgICAgICAgICAgICAgICAgICAgICAgICAgICAgICAgICAgICAgICAgICAgICAgICAgICAgICAg
ICAgICAgICAgICAgICAgICAgICAgICAgICAgICAgICAgICAgICAgICAKICAgICAgICAgICAgICAg
ICAgICAgICAgICAgICAgICAgICAgICAgICAgICAgICAgICAgICAgICAgICAgICAgICAgICAgICAg
ICAgICAgICAgICAgICAgICAgICAgICAgICAgIAogICAgICAgICAgICAgICAgICAgICAgICAgICAg
ICAgICAgICAgICAgICAgICAgICAgICAgICAgICAgICAgICAgICAgICAgICAgICAgICAgICAgICAg
ICAgICAgICAgICAgICAgCiAgICAgICAgICAgICAgICAgICAgICAgICAgICAgICAgICAgICAgICAg
ICAgICAgICAgICAgICAgICAgICAgICAgICAgICAgICAgICAgICAgICAgICAgICAgICAgICAgICAg
ICAKICAgICAgICAgICAgICAgICAgICAgICAgICAgICAgICAgICAgICAgICAgICAgICAgICAgICAg
ICAgICAgICAgICAgICAgICAgICAgICAgICAgICAgICAgICAgICAgICAgICAgIAogICAgICAgICAg
ICAgICAgICAgICAgICAgICAgICAgICAgICAgICAgICAgICAgICAgICAgICAgICAgICAgICAgICAg
ICAgICAgICAgICAgICAgICAgICAgICAgICAgICAgICAgCiAgICAgICAgICAgICAgICAgICAgICAg
ICAgICAgICAgICAgICAgICAgICAgICAgICAgICAgICAgICAgICAgICAgICAgICAgICAgICAgICAg
ICAgICAgICAgICAgICAgICAgICAKICAgICAgICAgICAgICAgICAgICAgICAgICAgICAgICAgICAg
ICAgICAgICAgICAgICAgICAgICAgICAgICAgICAgICAgICAgICAgICAgICAgICAgICAgICAgICAg
ICAgICAgIAogICAgICAgICAgICAgICAgICAgICAgICAgICAgICAgICAgICAgICAgICAgICAgICAg
ICAgICAgICAgICAgICAgICAgICAgICAgICAgICAgICAgICAgICAgICAgICAgICAgICAgCiAgICAg
ICAgICAgICAgICAgICAgICAgICAgICAgICAgICAgICAgICAgICAgICAgICAgICAgICAgICAgICAg
ICAgICAgICAgICAgICAgICAgICAgICAgICAgICAgICAgICAgICAKICAgICAgICAgICAgICAgICAg
ICAgICAgICAgICAgICAgICAgICAgICAgICAgICAgICAgICAgICAgICAgICAgICAgICAgICAgICAg
ICAgICAgICAgICAgICAgICAgICAgICAgIAogICAgICAgICAgICAgICAgICAgICAgICAgICAgICAg
ICAgICAgICAgICAgICAgICAgICAgICAgICAgICAgICAgICAgICAgICAgICAgICAgICAgICAgICAg
ICAgICAgICAgICAgCiAgICAgICAgICAgICAgICAgICAgICAgICAgICAgICAgICAgICAgICAgICAg
ICAgICAgICAgICAgICAgICAgICAgICAgICAgICAgICAgICAgICAgICAgICAgICAgICAgICAgICAK
ICAgICAgICAgICAgICAgICAgICAgICAgICAgICAgICAgICAgICAgICAgICAgICAgICAgICAgICAg
ICAgICAgICAgICAgICAgICAgICAgICAgICAgICAgICAgICAgICAgICAgIAogICAgICAgICAgICAg
ICAgICAgICAgICAgICAgICAgICAgICAgICAgICAgICAgICAgICAgICAgICAgICAgICAgICAgICAg
ICAgICAgICAgICAgICAgICAgICAgICAgICAgICAgCiAgICAgICAgICAgICAgICAgICAgICAgICAg
ICAgICAgICAgICAgICAgICAgICAgICAgICAgICAgICAgICAgICAgICAgICAgICAgICAgICAgICAg
ICAgICAgICAgICAgICAgICAKICAgICAgICAgICAgICAgICAgICAgICAgICAgICAgICAgICAgICAg
ICAgICAgICAgICAgICAgICAgICAgICAgICAgICAgICAgICAgICAgICAgICAgICAgICAgICAgICAg
ICAgIAogICAgICAgICAgICAgICAgICAgICAgICAgICAgICAgICAgICAgICAgICAgICAgICAgICAg
ICAgICAgICAgICAgICAgICAgICAgICAgICAgICAgICAgICAgICAgICAgICAgICAgCiAgICAgICAg
ICAgICAgICAgICAgICAgICAgICAgICAgICAgICAgICAgICAgICAgICAgICAgICAgICAgICAgICAg
ICAgICAgICAgICAgICAgICAgICAgICAgICAgICAgICAgICAKICAgICAgICAgICAgICAgICAgICAg
ICAgICAgICAgICAgICAgICAgICAgICAgICAgICAgICAgICAgICAgICAgICAgICAgICAgICAgICAg
ICAgICAgICAgICAgICAgICAgICAgIAogICAgICAgICAgICAgICAgICAgICAgICAgICAgICAgICAg
ICAgICAgICAgICAgICAgICAgICAgICAgICAgICAgICAgICAgICAgICAgICAgICAgICAgICAgICAg
ICAgICAgICAgCiAgICAgICAgICAgICAgICAgICAgICAgICAgICAgICAgICAgICAgICAgICAgICAg
ICAgICAgICAgICAgICAgICAgICAgICAgICAgICAgICAgICAgICAgICAgICAgICAgICAgICAKICAg
ICAgICAgICAgICAgICAgICAgICAgICAgICAgICAgICAgICAgICAgICAgICAgICAgICAgICAgICAg
ICAgICAgICAgICAgICAgICAgICAgICAgICAgICAgICAgICAgICAgIAogICAgICAgICAgICAgICAg
ICAgICAgICAgICAgICAgICAgICAgICAgICAgICAgICAgICAgICAgICAgICAgICAgICAgICAgICAg
ICAgICAgICAgICAgICAgICAgICAgICAgICAgCiAgICAgICAgICAgICAgICAgICAgICAgICAgICAK
PD94cGFja2V0IGVuZD0idyI/Pt3MTXoAAAAgY0hSTQAAeiUAAICDAAD5/wAAgOkAAHUwAADqYAAA
OpgAABdvkl/FRgAAASdJREFUeNqs071KA0EUhuEna4IQEBILUbBRUOwULKzsLQXxKgRvQcHO1s7K
xguws7Wx8Qb8BUVRELSIhUoSYzOBYYiaXfPBsmfOznn3MPOdEjaxjRe0FNMQxrBbwivqBqO7DOUk
2fkHcDhLEjvIsFUQ2IZG6Oom+XgZ8nmehxjYwVKALRaA9QQ2cY2PosD4Qlq4QhXnmMc7TvCJZVRw
gFvMYR219CDjDmdCbiSsL6J9K5hKakfxHHeY9TDoT+tj3GMidCp4eC8uyP6wQSmKKzjDIw6j/Gke
YKxVLIR4DZMhfisKrCd1tV6TlQfY6jUVybHkAupn5rMf/tpVs48Ov34Ddn04G97VYBPRJaR7p1Nb
NIKRB6GnzGDVKmMfG2GE2gVBGcZx9D0Ah4Znr+Pn8d0AAAAASUVORK5CYIIAAAAAAAAA

--_010_ME3PR01MB83240723123AF6E969F77F71B3C62ME3PR01MB8324ausp_
Content-Type: image/png; name="image005.png"
Content-Description: image005.png
Content-Disposition: inline; filename="image005.png"; size=14970;
	creation-date="Mon, 10 Jun 2024 06:47:41 GMT";
	modification-date="Tue, 11 Jun 2024 06:22:44 GMT"
Content-ID: <image005.png@01DABB55.E873D310>
Content-Transfer-Encoding: base64

iVBORw0KGgoAAAANSUhEUgAAABQAAAAUCAYAAACNiR0NAAAACXBIWXMAAC4jAAAuIwF4pT92AAA4
KmlUWHRYTUw6Y29tLmFkb2JlLnhtcAAAAAAAPD94cGFja2V0IGJlZ2luPSLvu78iIGlkPSJXNU0w
TXBDZWhpSHpyZVN6TlRjemtjOWQiPz4KPHg6eG1wbWV0YSB4bWxuczp4PSJhZG9iZTpuczptZXRh
LyIgeDp4bXB0az0iQWRvYmUgWE1QIENvcmUgNS42LWMxMzggNzkuMTU5ODI0LCAyMDE2LzA5LzE0
LTAxOjA5OjAxICAgICAgICAiPgogICA8cmRmOlJERiB4bWxuczpyZGY9Imh0dHA6Ly93d3cudzMu
b3JnLzE5OTkvMDIvMjItcmRmLXN5bnRheC1ucyMiPgogICAgICA8cmRmOkRlc2NyaXB0aW9uIHJk
ZjphYm91dD0iIgogICAgICAgICAgICB4bWxuczp4bXA9Imh0dHA6Ly9ucy5hZG9iZS5jb20veGFw
LzEuMC8iCiAgICAgICAgICAgIHhtbG5zOmRjPSJodHRwOi8vcHVybC5vcmcvZGMvZWxlbWVudHMv
MS4xLyIKICAgICAgICAgICAgeG1sbnM6cGhvdG9zaG9wPSJodHRwOi8vbnMuYWRvYmUuY29tL3Bo
b3Rvc2hvcC8xLjAvIgogICAgICAgICAgICB4bWxuczp4bXBNTT0iaHR0cDovL25zLmFkb2JlLmNv
bS94YXAvMS4wL21tLyIKICAgICAgICAgICAgeG1sbnM6c3RFdnQ9Imh0dHA6Ly9ucy5hZG9iZS5j
b20veGFwLzEuMC9zVHlwZS9SZXNvdXJjZUV2ZW50IyIKICAgICAgICAgICAgeG1sbnM6dGlmZj0i
aHR0cDovL25zLmFkb2JlLmNvbS90aWZmLzEuMC8iCiAgICAgICAgICAgIHhtbG5zOmV4aWY9Imh0
dHA6Ly9ucy5hZG9iZS5jb20vZXhpZi8xLjAvIj4KICAgICAgICAgPHhtcDpDcmVhdG9yVG9vbD5B
ZG9iZSBQaG90b3Nob3AgQ0MgMjAxNyAoTWFjaW50b3NoKTwveG1wOkNyZWF0b3JUb29sPgogICAg
ICAgICA8eG1wOkNyZWF0ZURhdGU+MjAxNy0wNS0wMlQxNTowNjowNysxMDowMDwveG1wOkNyZWF0
ZURhdGU+CiAgICAgICAgIDx4bXA6TW9kaWZ5RGF0ZT4yMDE3LTA1LTE1VDA5OjMwOjQ0KzEwOjAw
PC94bXA6TW9kaWZ5RGF0ZT4KICAgICAgICAgPHhtcDpNZXRhZGF0YURhdGU+MjAxNy0wNS0xNVQw
OTozMDo0NCsxMDowMDwveG1wOk1ldGFkYXRhRGF0ZT4KICAgICAgICAgPGRjOmZvcm1hdD5pbWFn
ZS9wbmc8L2RjOmZvcm1hdD4KICAgICAgICAgPHBob3Rvc2hvcDpDb2xvck1vZGU+MzwvcGhvdG9z
aG9wOkNvbG9yTW9kZT4KICAgICAgICAgPHhtcE1NOkluc3RhbmNlSUQ+eG1wLmlpZDo2MDg5ZTA0
OC04MDNlLTRmZGMtYjNkNi1lMjg2OTI3MDkyNDk8L3htcE1NOkluc3RhbmNlSUQ+CiAgICAgICAg
IDx4bXBNTTpEb2N1bWVudElEPnhtcC5kaWQ6NjA4OWUwNDgtODAzZS00ZmRjLWIzZDYtZTI4Njky
NzA5MjQ5PC94bXBNTTpEb2N1bWVudElEPgogICAgICAgICA8eG1wTU06T3JpZ2luYWxEb2N1bWVu
dElEPnhtcC5kaWQ6NjA4OWUwNDgtODAzZS00ZmRjLWIzZDYtZTI4NjkyNzA5MjQ5PC94bXBNTTpP
cmlnaW5hbERvY3VtZW50SUQ+CiAgICAgICAgIDx4bXBNTTpIaXN0b3J5PgogICAgICAgICAgICA8
cmRmOlNlcT4KICAgICAgICAgICAgICAgPHJkZjpsaSByZGY6cGFyc2VUeXBlPSJSZXNvdXJjZSI+
CiAgICAgICAgICAgICAgICAgIDxzdEV2dDphY3Rpb24+Y3JlYXRlZDwvc3RFdnQ6YWN0aW9uPgog
ICAgICAgICAgICAgICAgICA8c3RFdnQ6aW5zdGFuY2VJRD54bXAuaWlkOjYwODllMDQ4LTgwM2Ut
NGZkYy1iM2Q2LWUyODY5MjcwOTI0OTwvc3RFdnQ6aW5zdGFuY2VJRD4KICAgICAgICAgICAgICAg
ICAgPHN0RXZ0OndoZW4+MjAxNy0wNS0wMlQxNTowNjowNysxMDowMDwvc3RFdnQ6d2hlbj4KICAg
ICAgICAgICAgICAgICAgPHN0RXZ0OnNvZnR3YXJlQWdlbnQ+QWRvYmUgUGhvdG9zaG9wIENDIDIw
MTcgKE1hY2ludG9zaCk8L3N0RXZ0OnNvZnR3YXJlQWdlbnQ+CiAgICAgICAgICAgICAgIDwvcmRm
OmxpPgogICAgICAgICAgICA8L3JkZjpTZXE+CiAgICAgICAgIDwveG1wTU06SGlzdG9yeT4KICAg
ICAgICAgPHRpZmY6T3JpZW50YXRpb24+MTwvdGlmZjpPcmllbnRhdGlvbj4KICAgICAgICAgPHRp
ZmY6WFJlc29sdXRpb24+MzAwMDAwMC8xMDAwMDwvdGlmZjpYUmVzb2x1dGlvbj4KICAgICAgICAg
PHRpZmY6WVJlc29sdXRpb24+MzAwMDAwMC8xMDAwMDwvdGlmZjpZUmVzb2x1dGlvbj4KICAgICAg
ICAgPHRpZmY6UmVzb2x1dGlvblVuaXQ+MjwvdGlmZjpSZXNvbHV0aW9uVW5pdD4KICAgICAgICAg
PGV4aWY6Q29sb3JTcGFjZT42NTUzNTwvZXhpZjpDb2xvclNwYWNlPgogICAgICAgICA8ZXhpZjpQ
aXhlbFhEaW1lbnNpb24+MjA8L2V4aWY6UGl4ZWxYRGltZW5zaW9uPgogICAgICAgICA8ZXhpZjpQ
aXhlbFlEaW1lbnNpb24+MjA8L2V4aWY6UGl4ZWxZRGltZW5zaW9uPgogICAgICA8L3JkZjpEZXNj
cmlwdGlvbj4KICAgPC9yZGY6UkRGPgo8L3g6eG1wbWV0YT4KICAgICAgICAgICAgICAgICAgICAg
ICAgICAgICAgICAgICAgICAgICAgICAgICAgICAgICAgICAgICAgICAgICAgICAgICAgICAgICAg
ICAgICAgICAgICAgICAgICAgICAgIAogICAgICAgICAgICAgICAgICAgICAgICAgICAgICAgICAg
ICAgICAgICAgICAgICAgICAgICAgICAgICAgICAgICAgICAgICAgICAgICAgICAgICAgICAgICAg
ICAgICAgICAgCiAgICAgICAgICAgICAgICAgICAgICAgICAgICAgICAgICAgICAgICAgICAgICAg
ICAgICAgICAgICAgICAgICAgICAgICAgICAgICAgICAgICAgICAgICAgICAgICAgICAgICAKICAg
ICAgICAgICAgICAgICAgICAgICAgICAgICAgICAgICAgICAgICAgICAgICAgICAgICAgICAgICAg
ICAgICAgICAgICAgICAgICAgICAgICAgICAgICAgICAgICAgICAgIAogICAgICAgICAgICAgICAg
ICAgICAgICAgICAgICAgICAgICAgICAgICAgICAgICAgICAgICAgICAgICAgICAgICAgICAgICAg
ICAgICAgICAgICAgICAgICAgICAgICAgICAgCiAgICAgICAgICAgICAgICAgICAgICAgICAgICAg
ICAgICAgICAgICAgICAgICAgICAgICAgICAgICAgICAgICAgICAgICAgICAgICAgICAgICAgICAg
ICAgICAgICAgICAgICAKICAgICAgICAgICAgICAgICAgICAgICAgICAgICAgICAgICAgICAgICAg
ICAgICAgICAgICAgICAgICAgICAgICAgICAgICAgICAgICAgICAgICAgICAgICAgICAgICAgICAg
IAogICAgICAgICAgICAgICAgICAgICAgICAgICAgICAgICAgICAgICAgICAgICAgICAgICAgICAg
ICAgICAgICAgICAgICAgICAgICAgICAgICAgICAgICAgICAgICAgICAgICAgCiAgICAgICAgICAg
ICAgICAgICAgICAgICAgICAgICAgICAgICAgICAgICAgICAgICAgICAgICAgICAgICAgICAgICAg
ICAgICAgICAgICAgICAgICAgICAgICAgICAgICAgICAKICAgICAgICAgICAgICAgICAgICAgICAg
ICAgICAgICAgICAgICAgICAgICAgICAgICAgICAgICAgICAgICAgICAgICAgICAgICAgICAgICAg
ICAgICAgICAgICAgICAgICAgIAogICAgICAgICAgICAgICAgICAgICAgICAgICAgICAgICAgICAg
ICAgICAgICAgICAgICAgICAgICAgICAgICAgICAgICAgICAgICAgICAgICAgICAgICAgICAgICAg
ICAgICAgCiAgICAgICAgICAgICAgICAgICAgICAgICAgICAgICAgICAgICAgICAgICAgICAgICAg
ICAgICAgICAgICAgICAgICAgICAgICAgICAgICAgICAgICAgICAgICAgICAgICAgICAKICAgICAg
ICAgICAgICAgICAgICAgICAgICAgICAgICAgICAgICAgICAgICAgICAgICAgICAgICAgICAgICAg
ICAgICAgICAgICAgICAgICAgICAgICAgICAgICAgICAgICAgIAogICAgICAgICAgICAgICAgICAg
ICAgICAgICAgICAgICAgICAgICAgICAgICAgICAgICAgICAgICAgICAgICAgICAgICAgICAgICAg
ICAgICAgICAgICAgICAgICAgICAgICAgCiAgICAgICAgICAgICAgICAgICAgICAgICAgICAgICAg
ICAgICAgICAgICAgICAgICAgICAgICAgICAgICAgICAgICAgICAgICAgICAgICAgICAgICAgICAg
ICAgICAgICAgICAKICAgICAgICAgICAgICAgICAgICAgICAgICAgICAgICAgICAgICAgICAgICAg
ICAgICAgICAgICAgICAgICAgICAgICAgICAgICAgICAgICAgICAgICAgICAgICAgICAgICAgIAog
ICAgICAgICAgICAgICAgICAgICAgICAgICAgICAgICAgICAgICAgICAgICAgICAgICAgICAgICAg
ICAgICAgICAgICAgICAgICAgICAgICAgICAgICAgICAgICAgICAgICAgCiAgICAgICAgICAgICAg
ICAgICAgICAgICAgICAgICAgICAgICAgICAgICAgICAgICAgICAgICAgICAgICAgICAgICAgICAg
ICAgICAgICAgICAgICAgICAgICAgICAgICAgICAKICAgICAgICAgICAgICAgICAgICAgICAgICAg
ICAgICAgICAgICAgICAgICAgICAgICAgICAgICAgICAgICAgICAgICAgICAgICAgICAgICAgICAg
ICAgICAgICAgICAgICAgIAogICAgICAgICAgICAgICAgICAgICAgICAgICAgICAgICAgICAgICAg
ICAgICAgICAgICAgICAgICAgICAgICAgICAgICAgICAgICAgICAgICAgICAgICAgICAgICAgICAg
ICAgCiAgICAgICAgICAgICAgICAgICAgICAgICAgICAgICAgICAgICAgICAgICAgICAgICAgICAg
ICAgICAgICAgICAgICAgICAgICAgICAgICAgICAgICAgICAgICAgICAgICAgICAKICAgICAgICAg
ICAgICAgICAgICAgICAgICAgICAgICAgICAgICAgICAgICAgICAgICAgICAgICAgICAgICAgICAg
ICAgICAgICAgICAgICAgICAgICAgICAgICAgICAgICAgIAogICAgICAgICAgICAgICAgICAgICAg
ICAgICAgICAgICAgICAgICAgICAgICAgICAgICAgICAgICAgICAgICAgICAgICAgICAgICAgICAg
ICAgICAgICAgICAgICAgICAgICAgCiAgICAgICAgICAgICAgICAgICAgICAgICAgICAgICAgICAg
ICAgICAgICAgICAgICAgICAgICAgICAgICAgICAgICAgICAgICAgICAgICAgICAgICAgICAgICAg
ICAgICAgICAKICAgICAgICAgICAgICAgICAgICAgICAgICAgICAgICAgICAgICAgICAgICAgICAg
ICAgICAgICAgICAgICAgICAgICAgICAgICAgICAgICAgICAgICAgICAgICAgICAgICAgIAogICAg
ICAgICAgICAgICAgICAgICAgICAgICAgICAgICAgICAgICAgICAgICAgICAgICAgICAgICAgICAg
ICAgICAgICAgICAgICAgICAgICAgICAgICAgICAgICAgICAgICAgCiAgICAgICAgICAgICAgICAg
ICAgICAgICAgICAgICAgICAgICAgICAgICAgICAgICAgICAgICAgICAgICAgICAgICAgICAgICAg
ICAgICAgICAgICAgICAgICAgICAgICAgICAKICAgICAgICAgICAgICAgICAgICAgICAgICAgICAg
ICAgICAgICAgICAgICAgICAgICAgICAgICAgICAgICAgICAgICAgICAgICAgICAgICAgICAgICAg
ICAgICAgICAgICAgIAogICAgICAgICAgICAgICAgICAgICAgICAgICAgICAgICAgICAgICAgICAg
ICAgICAgICAgICAgICAgICAgICAgICAgICAgICAgICAgICAgICAgICAgICAgICAgICAgICAgICAg
CiAgICAgICAgICAgICAgICAgICAgICAgICAgICAgICAgICAgICAgICAgICAgICAgICAgICAgICAg
ICAgICAgICAgICAgICAgICAgICAgICAgICAgICAgICAgICAgICAgICAgICAKICAgICAgICAgICAg
ICAgICAgICAgICAgICAgICAgICAgICAgICAgICAgICAgICAgICAgICAgICAgICAgICAgICAgICAg
ICAgICAgICAgICAgICAgICAgICAgICAgICAgICAgIAogICAgICAgICAgICAgICAgICAgICAgICAg
ICAgICAgICAgICAgICAgICAgICAgICAgICAgICAgICAgICAgICAgICAgICAgICAgICAgICAgICAg
ICAgICAgICAgICAgICAgICAgCiAgICAgICAgICAgICAgICAgICAgICAgICAgICAgICAgICAgICAg
ICAgICAgICAgICAgICAgICAgICAgICAgICAgICAgICAgICAgICAgICAgICAgICAgICAgICAgICAg
ICAgICAKICAgICAgICAgICAgICAgICAgICAgICAgICAgICAgICAgICAgICAgICAgICAgICAgICAg
ICAgICAgICAgICAgICAgICAgICAgICAgICAgICAgICAgICAgICAgICAgICAgICAgIAogICAgICAg
ICAgICAgICAgICAgICAgICAgICAgICAgICAgICAgICAgICAgICAgICAgICAgICAgICAgICAgICAg
ICAgICAgICAgICAgICAgICAgICAgICAgICAgICAgICAgICAgCiAgICAgICAgICAgICAgICAgICAg
ICAgICAgICAgICAgICAgICAgICAgICAgICAgICAgICAgICAgICAgICAgICAgICAgICAgICAgICAg
ICAgICAgICAgICAgICAgICAgICAgICAKICAgICAgICAgICAgICAgICAgICAgICAgICAgICAgICAg
ICAgICAgICAgICAgICAgICAgICAgICAgICAgICAgICAgICAgICAgICAgICAgICAgICAgICAgICAg
ICAgICAgICAgIAogICAgICAgICAgICAgICAgICAgICAgICAgICAgICAgICAgICAgICAgICAgICAg
ICAgICAgICAgICAgICAgICAgICAgICAgICAgICAgICAgICAgICAgICAgICAgICAgICAgICAgCiAg
ICAgICAgICAgICAgICAgICAgICAgICAgICAgICAgICAgICAgICAgICAgICAgICAgICAgICAgICAg
ICAgICAgICAgICAgICAgICAgICAgICAgICAgICAgICAgICAgICAgICAKICAgICAgICAgICAgICAg
ICAgICAgICAgICAgICAgICAgICAgICAgICAgICAgICAgICAgICAgICAgICAgICAgICAgICAgICAg
ICAgICAgICAgICAgICAgICAgICAgICAgICAgIAogICAgICAgICAgICAgICAgICAgICAgICAgICAg
ICAgICAgICAgICAgICAgICAgICAgICAgICAgICAgICAgICAgICAgICAgICAgICAgICAgICAgICAg
ICAgICAgICAgICAgICAgCiAgICAgICAgICAgICAgICAgICAgICAgICAgICAgICAgICAgICAgICAg
ICAgICAgICAgICAgICAgICAgICAgICAgICAgICAgICAgICAgICAgICAgICAgICAgICAgICAgICAg
ICAKICAgICAgICAgICAgICAgICAgICAgICAgICAgICAgICAgICAgICAgICAgICAgICAgICAgICAg
ICAgICAgICAgICAgICAgICAgICAgICAgICAgICAgICAgICAgICAgICAgICAgIAogICAgICAgICAg
ICAgICAgICAgICAgICAgICAgICAgICAgICAgICAgICAgICAgICAgICAgICAgICAgICAgICAgICAg
ICAgICAgICAgICAgICAgICAgICAgICAgICAgICAgICAgCiAgICAgICAgICAgICAgICAgICAgICAg
ICAgICAgICAgICAgICAgICAgICAgICAgICAgICAgICAgICAgICAgICAgICAgICAgICAgICAgICAg
ICAgICAgICAgICAgICAgICAgICAKICAgICAgICAgICAgICAgICAgICAgICAgICAgICAgICAgICAg
ICAgICAgICAgICAgICAgICAgICAgICAgICAgICAgICAgICAgICAgICAgICAgICAgICAgICAgICAg
ICAgICAgIAogICAgICAgICAgICAgICAgICAgICAgICAgICAgICAgICAgICAgICAgICAgICAgICAg
ICAgICAgICAgICAgICAgICAgICAgICAgICAgICAgICAgICAgICAgICAgICAgICAgICAgCiAgICAg
ICAgICAgICAgICAgICAgICAgICAgICAgICAgICAgICAgICAgICAgICAgICAgICAgICAgICAgICAg
ICAgICAgICAgICAgICAgICAgICAgICAgICAgICAgICAgICAgICAKICAgICAgICAgICAgICAgICAg
ICAgICAgICAgICAgICAgICAgICAgICAgICAgICAgICAgICAgICAgICAgICAgICAgICAgICAgICAg
ICAgICAgICAgICAgICAgICAgICAgICAgIAogICAgICAgICAgICAgICAgICAgICAgICAgICAgICAg
ICAgICAgICAgICAgICAgICAgICAgICAgICAgICAgICAgICAgICAgICAgICAgICAgICAgICAgICAg
ICAgICAgICAgICAgCiAgICAgICAgICAgICAgICAgICAgICAgICAgICAgICAgICAgICAgICAgICAg
ICAgICAgICAgICAgICAgICAgICAgICAgICAgICAgICAgICAgICAgICAgICAgICAgICAgICAgICAK
ICAgICAgICAgICAgICAgICAgICAgICAgICAgICAgICAgICAgICAgICAgICAgICAgICAgICAgICAg
ICAgICAgICAgICAgICAgICAgICAgICAgICAgICAgICAgICAgICAgICAgIAogICAgICAgICAgICAg
ICAgICAgICAgICAgICAgICAgICAgICAgICAgICAgICAgICAgICAgICAgICAgICAgICAgICAgICAg
ICAgICAgICAgICAgICAgICAgICAgICAgICAgICAgCiAgICAgICAgICAgICAgICAgICAgICAgICAg
ICAgICAgICAgICAgICAgICAgICAgICAgICAgICAgICAgICAgICAgICAgICAgICAgICAgICAgICAg
ICAgICAgICAgICAgICAgICAKICAgICAgICAgICAgICAgICAgICAgICAgICAgICAgICAgICAgICAg
ICAgICAgICAgICAgICAgICAgICAgICAgICAgICAgICAgICAgICAgICAgICAgICAgICAgICAgICAg
ICAgIAogICAgICAgICAgICAgICAgICAgICAgICAgICAgICAgICAgICAgICAgICAgICAgICAgICAg
ICAgICAgICAgICAgICAgICAgICAgICAgICAgICAgICAgICAgICAgICAgICAgICAgCiAgICAgICAg
ICAgICAgICAgICAgICAgICAgICAgICAgICAgICAgICAgICAgICAgICAgICAgICAgICAgICAgICAg
ICAgICAgICAgICAgICAgICAgICAgICAgICAgICAgICAgICAKICAgICAgICAgICAgICAgICAgICAg
ICAgICAgICAgICAgICAgICAgICAgICAgICAgICAgICAgICAgICAgICAgICAgICAgICAgICAgICAg
ICAgICAgICAgICAgICAgICAgICAgIAogICAgICAgICAgICAgICAgICAgICAgICAgICAgICAgICAg
ICAgICAgICAgICAgICAgICAgICAgICAgICAgICAgICAgICAgICAgICAgICAgICAgICAgICAgICAg
ICAgICAgICAgCiAgICAgICAgICAgICAgICAgICAgICAgICAgICAgICAgICAgICAgICAgICAgICAg
ICAgICAgICAgICAgICAgICAgICAgICAgICAgICAgICAgICAgICAgICAgICAgICAgICAgICAKICAg
ICAgICAgICAgICAgICAgICAgICAgICAgICAgICAgICAgICAgICAgICAgICAgICAgICAgICAgICAg
ICAgICAgICAgICAgICAgICAgICAgICAgICAgICAgICAgICAgICAgIAogICAgICAgICAgICAgICAg
ICAgICAgICAgICAgICAgICAgICAgICAgICAgICAgICAgICAgICAgICAgICAgICAgICAgICAgICAg
ICAgICAgICAgICAgICAgICAgICAgICAgICAgCiAgICAgICAgICAgICAgICAgICAgICAgICAgICAg
ICAgICAgICAgICAgICAgICAgICAgICAgICAgICAgICAgICAgICAgICAgICAgICAgICAgICAgICAg
ICAgICAgICAgICAgICAKICAgICAgICAgICAgICAgICAgICAgICAgICAgICAgICAgICAgICAgICAg
ICAgICAgICAgICAgICAgICAgICAgICAgICAgICAgICAgICAgICAgICAgICAgICAgICAgICAgICAg
IAogICAgICAgICAgICAgICAgICAgICAgICAgICAgICAgICAgICAgICAgICAgICAgICAgICAgICAg
ICAgICAgICAgICAgICAgICAgICAgICAgICAgICAgICAgICAgICAgICAgICAgCiAgICAgICAgICAg
ICAgICAgICAgICAgICAgICAgICAgICAgICAgICAgICAgICAgICAgICAgICAgICAgICAgICAgICAg
ICAgICAgICAgICAgICAgICAgICAgICAgICAgICAgICAKICAgICAgICAgICAgICAgICAgICAgICAg
ICAgICAgICAgICAgICAgICAgICAgICAgICAgICAgICAgICAgICAgICAgICAgICAgICAgICAgICAg
ICAgICAgICAgICAgICAgICAgIAogICAgICAgICAgICAgICAgICAgICAgICAgICAgICAgICAgICAg
ICAgICAgICAgICAgICAgICAgICAgICAgICAgICAgICAgICAgICAgICAgICAgICAgICAgICAgICAg
ICAgICAgCiAgICAgICAgICAgICAgICAgICAgICAgICAgICAgICAgICAgICAgICAgICAgICAgICAg
ICAgICAgICAgICAgICAgICAgICAgICAgICAgICAgICAgICAgICAgICAgICAgICAgICAKICAgICAg
ICAgICAgICAgICAgICAgICAgICAgICAgICAgICAgICAgICAgICAgICAgICAgICAgICAgICAgICAg
ICAgICAgICAgICAgICAgICAgICAgICAgICAgICAgICAgICAgIAogICAgICAgICAgICAgICAgICAg
ICAgICAgICAgICAgICAgICAgICAgICAgICAgICAgICAgICAgICAgICAgICAgICAgICAgICAgICAg
ICAgICAgICAgICAgICAgICAgICAgICAgCiAgICAgICAgICAgICAgICAgICAgICAgICAgICAgICAg
ICAgICAgICAgICAgICAgICAgICAgICAgICAgICAgICAgICAgICAgICAgICAgICAgICAgICAgICAg
ICAgICAgICAgICAKICAgICAgICAgICAgICAgICAgICAgICAgICAgICAgICAgICAgICAgICAgICAg
ICAgICAgICAgICAgICAgICAgICAgICAgICAgICAgICAgICAgICAgICAgICAgICAgICAgICAgIAog
ICAgICAgICAgICAgICAgICAgICAgICAgICAgICAgICAgICAgICAgICAgICAgICAgICAgICAgICAg
ICAgICAgICAgICAgICAgICAgICAgICAgICAgICAgICAgICAgICAgICAgCiAgICAgICAgICAgICAg
ICAgICAgICAgICAgICAgICAgICAgICAgICAgICAgICAgICAgICAgICAgICAgICAgICAgICAgICAg
ICAgICAgICAgICAgICAgICAgICAgICAgICAgICAKICAgICAgICAgICAgICAgICAgICAgICAgICAg
ICAgICAgICAgICAgICAgICAgICAgICAgICAgICAgICAgICAgICAgICAgICAgICAgICAgICAgICAg
ICAgICAgICAgICAgICAgIAogICAgICAgICAgICAgICAgICAgICAgICAgICAgICAgICAgICAgICAg
ICAgICAgICAgICAgICAgICAgICAgICAgICAgICAgICAgICAgICAgICAgICAgICAgICAgICAgICAg
ICAgCiAgICAgICAgICAgICAgICAgICAgICAgICAgICAgICAgICAgICAgICAgICAgICAgICAgICAg
ICAgICAgICAgICAgICAgICAgICAgICAgICAgICAgICAgICAgICAgICAgICAgICAKICAgICAgICAg
ICAgICAgICAgICAgICAgICAgICAgICAgICAgICAgICAgICAgICAgICAgICAgICAgICAgICAgICAg
ICAgICAgICAgICAgICAgICAgICAgICAgICAgICAgICAgIAogICAgICAgICAgICAgICAgICAgICAg
ICAgICAgICAgICAgICAgICAgICAgICAgICAgICAgICAgICAgICAgICAgICAgICAgICAgICAgICAg
ICAgICAgICAgICAgICAgICAgICAgCiAgICAgICAgICAgICAgICAgICAgICAgICAgICAgICAgICAg
ICAgICAgICAgICAgICAgICAgICAgICAgICAgICAgICAgICAgICAgICAgICAgICAgICAgICAgICAg
ICAgICAgICAKICAgICAgICAgICAgICAgICAgICAgICAgICAgICAgICAgICAgICAgICAgICAgICAg
ICAgICAgICAgICAgICAgICAgICAgICAgICAgICAgICAgICAgICAgICAgICAgICAgICAgIAogICAg
ICAgICAgICAgICAgICAgICAgICAgICAgICAgICAgICAgICAgICAgICAgICAgICAgICAgICAgICAg
ICAgICAgICAgICAgICAgICAgICAgICAgICAgICAgICAgICAgICAgCiAgICAgICAgICAgICAgICAg
ICAgICAgICAgICAgICAgICAgICAgICAgICAgICAgICAgICAgICAgICAgICAgICAgICAgICAgICAg
ICAgICAgICAgICAgICAgICAgICAgICAgICAKICAgICAgICAgICAgICAgICAgICAgICAgICAgICAg
ICAgICAgICAgICAgICAgICAgICAgICAgICAgICAgICAgICAgICAgICAgICAgICAgICAgICAgICAg
ICAgICAgICAgICAgIAogICAgICAgICAgICAgICAgICAgICAgICAgICAgICAgICAgICAgICAgICAg
ICAgICAgICAgICAgICAgICAgICAgICAgICAgICAgICAgICAgICAgICAgICAgICAgICAgICAgICAg
CiAgICAgICAgICAgICAgICAgICAgICAgICAgICAgICAgICAgICAgICAgICAgICAgICAgICAgICAg
ICAgICAgICAgICAgICAgICAgICAgICAgICAgICAgICAgICAgICAgICAgICAKICAgICAgICAgICAg
ICAgICAgICAgICAgICAgICAgICAgICAgICAgICAgICAgICAgICAgICAgICAgICAgICAgICAgICAg
ICAgICAgICAgICAgICAgICAgICAgICAgICAgICAgIAogICAgICAgICAgICAgICAgICAgICAgICAg
ICAgICAgICAgICAgICAgICAgICAgICAgICAgICAgICAgICAgICAgICAgICAgICAgICAgICAgICAg
ICAgICAgICAgICAgICAgICAgCiAgICAgICAgICAgICAgICAgICAgICAgICAgICAgICAgICAgICAg
ICAgICAgICAgICAgICAgICAgICAgICAgICAgICAgICAgICAgICAgICAgICAgICAgICAgICAgICAg
ICAgICAKICAgICAgICAgICAgICAgICAgICAgICAgICAgICAgICAgICAgICAgICAgICAgICAgICAg
ICAgICAgICAgICAgICAgICAgICAgICAgICAgICAgICAgICAgICAgICAgICAgICAgIAogICAgICAg
ICAgICAgICAgICAgICAgICAgICAgICAgICAgICAgICAgICAgICAgICAgICAgICAgICAgICAgICAg
ICAgICAgICAgICAgICAgICAgICAgICAgICAgICAgICAgICAgCiAgICAgICAgICAgICAgICAgICAg
ICAgICAgICAgICAgICAgICAgICAgICAgICAgICAgICAgICAgICAgICAgICAgICAgICAgICAgICAg
ICAgICAgICAgICAgICAgICAgICAgICAKICAgICAgICAgICAgICAgICAgICAgICAgICAgICAgICAg
ICAgICAgICAgICAgICAgICAgICAgICAgICAgICAgICAgICAgICAgICAgICAgICAgICAgICAgICAg
ICAgICAgICAgIAogICAgICAgICAgICAgICAgICAgICAgICAgICAgICAgICAgICAgICAgICAgICAg
ICAgICAgICAgICAgICAgICAgICAgICAgICAgICAgICAgICAgICAgICAgICAgICAgICAgICAgCiAg
ICAgICAgICAgICAgICAgICAgICAgICAgICAgICAgICAgICAgICAgICAgICAgICAgICAgICAgICAg
ICAgICAgICAgICAgICAgICAgICAgICAgICAgICAgICAgICAgICAgICAKICAgICAgICAgICAgICAg
ICAgICAgICAgICAgICAgICAgICAgICAgICAgICAgICAgICAgICAgICAgICAgICAgICAgICAgICAg
ICAgICAgICAgICAgICAgICAgICAgICAgICAgIAogICAgICAgICAgICAgICAgICAgICAgICAgICAg
ICAgICAgICAgICAgICAgICAgICAgICAgICAgICAgICAgICAgICAgICAgICAgICAgICAgICAgICAg
ICAgICAgICAgICAgICAgCiAgICAgICAgICAgICAgICAgICAgICAgICAgICAgICAgICAgICAgICAg
ICAgICAgICAgICAgICAgICAgICAgICAgICAgICAgICAgICAgICAgICAgICAgICAgICAgICAgICAg
ICAKICAgICAgICAgICAgICAgICAgICAgICAgICAgICAgICAgICAgICAgICAgICAgICAgICAgICAg
ICAgICAgICAgICAgICAgICAgICAgICAgICAgICAgICAgICAgICAgICAgICAgIAogICAgICAgICAg
ICAgICAgICAgICAgICAgICAgICAgICAgICAgICAgICAgICAgICAgICAgICAgICAgICAgICAgICAg
ICAgICAgICAgICAgICAgICAgICAgICAgICAgICAgICAgCiAgICAgICAgICAgICAgICAgICAgICAg
ICAgICAgICAgICAgICAgICAgICAgICAgICAgICAgICAgICAgICAgICAgICAgICAgICAgICAgICAg
ICAgICAgICAgICAgICAgICAgICAKICAgICAgICAgICAgICAgICAgICAgICAgICAgICAgICAgICAg
ICAgICAgICAgICAgICAgICAgICAgICAgICAgICAgICAgICAgICAgICAgICAgICAgICAgICAgICAg
ICAgICAgIAogICAgICAgICAgICAgICAgICAgICAgICAgICAgICAgICAgICAgICAgICAgICAgICAg
ICAgICAgICAgICAgICAgICAgICAgICAgICAgICAgICAgICAgICAgICAgICAgICAgICAgCiAgICAg
ICAgICAgICAgICAgICAgICAgICAgICAgICAgICAgICAgICAgICAgICAgICAgICAgICAgICAgICAg
ICAgICAgICAgICAgICAgICAgICAgICAgICAgICAgICAgICAgICAKICAgICAgICAgICAgICAgICAg
ICAgICAgICAgICAgICAgICAgICAgICAgICAgICAgICAgICAgICAgICAgICAgICAgICAgICAgICAg
ICAgICAgICAgICAgICAgICAgICAgICAgIAogICAgICAgICAgICAgICAgICAgICAgICAgICAgICAg
ICAgICAgICAgICAgICAgICAgICAgICAgICAgICAgICAgICAgICAgICAgICAgICAgICAgICAgICAg
ICAgICAgICAgICAgCiAgICAgICAgICAgICAgICAgICAgICAgICAgICAgICAgICAgICAgICAgICAg
ICAgICAgICAgICAgICAgICAgICAgICAgICAgICAgICAgICAgICAgICAgICAgICAgICAgICAgICAK
ICAgICAgICAgICAgICAgICAgICAgICAgICAgICAgICAgICAgICAgICAgICAgICAgICAgICAgICAg
ICAgICAgICAgICAgICAgICAgICAgICAgICAgICAgICAgICAgICAgICAgIAogICAgICAgICAgICAg
ICAgICAgICAgICAgICAgICAgICAgICAgICAgICAgICAgICAgICAgICAgICAgICAgICAgICAgICAg
ICAgICAgICAgICAgICAgICAgICAgICAgICAgICAgCiAgICAgICAgICAgICAgICAgICAgICAgICAg
ICAgICAgICAgICAgICAgICAgICAgICAgICAgICAgICAgICAgICAgICAgICAgICAgICAgICAgICAg
ICAgICAgICAgICAgICAgICAKICAgICAgICAgICAgICAgICAgICAgICAgICAgICAgICAgICAgICAg
ICAgICAgICAgICAgICAgICAgICAgICAgICAgICAgICAgICAgICAgICAgICAgICAgICAgICAgICAg
ICAgIAogICAgICAgICAgICAgICAgICAgICAgICAgICAgICAgICAgICAgICAgICAgICAgICAgICAg
ICAgICAgICAgICAgICAgICAgICAgICAgICAgICAgICAgICAgICAgICAgICAgICAgCiAgICAgICAg
ICAgICAgICAgICAgICAgICAgICAgICAgICAgICAgICAgICAgICAgICAgICAgICAgICAgICAgICAg
ICAgICAgICAgICAgICAgICAgICAgICAgICAgICAgICAgICAKICAgICAgICAgICAgICAgICAgICAg
ICAgICAgICAgICAgICAgICAgICAgICAgICAgICAgICAgICAgICAgICAgICAgICAgICAgICAgICAg
ICAgICAgICAgICAgICAgICAgICAgIAogICAgICAgICAgICAgICAgICAgICAgICAgICAgICAgICAg
ICAgICAgICAgICAgICAgICAgICAgICAgICAgICAgICAgICAgICAgICAgICAgICAgICAgICAgICAg
ICAgICAgICAgCiAgICAgICAgICAgICAgICAgICAgICAgICAgICAgICAgICAgICAgICAgICAgICAg
ICAgICAgICAgICAgICAgICAgICAgICAgICAgICAgICAgICAgICAgICAgICAgICAgICAgICAKICAg
ICAgICAgICAgICAgICAgICAgICAgICAgICAgICAgICAgICAgICAgICAgICAgICAgICAgICAgICAg
ICAgICAgICAgICAgICAgICAgICAgICAgICAgICAgICAgICAgICAgIAogICAgICAgICAgICAgICAg
ICAgICAgICAgICAgICAgICAgICAgICAgICAgICAgICAgICAgICAgICAgICAgICAgICAgICAgICAg
ICAgICAgICAgICAgICAgICAgICAgICAgICAgCiAgICAgICAgICAgICAgICAgICAgICAgICAgICAK
PD94cGFja2V0IGVuZD0idyI/PmH4cPYAAAAgY0hSTQAAeiUAAICDAAD5/wAAgOkAAHUwAADqYAAA
OpgAABdvkl/FRgAAAcNJREFUeNqc1M+LTmEUB/DP+85oxo8wIURJTTE7C2JnqUSKnWyIf8DGytbK
gpIsLOxojN2MpNnZ0GyksEExCz8njbeMGea9NufRcbvezJy63ec5P773+3zPc27L33YUx7AHQ1iN
qpbTxnfM4BkeYLSWYyUeRvFynsfYCK0AnMJedHARj2I9h27KK2wHwjeMW9iKN9gFpyLxA7ZYmq0N
4JeBcUHQrXCkR+FQPNmeRN1+rIv1c0mH/gagk+mDFZ7ibMSuYAGHYv8r9qpYtGpgNxLQj+hs2d9O
zIvNFo2rEL+dgmdS8elg38aJAK9wvkbgawacR18E+vEt/IcbZNgXsU7NP50Bv6TAzvC96tGkqcjJ
R36LqhxzRdJwIN6fegC+j/dg8v3pQWlK6XK5Aj9jgpqs6NiXfO8yw26aglmMxQfuJ8aFxb3wTWIx
xbqZ4VyNwXp8Tg27isvpasxjR63mY27KYo0+bMNEw49gEiMNMiyETF5H4vA/9FoVV+VA6NtkGwJj
uoxQhbuWb9cD4w5sT8e5hk1LANqMS6l+pNyd49G9Yi9C+E4kttItWBN6D2J3qjmHm/WRGoup+d8/
9QzGcbCA/B4AVgOhSbqrROAAAAAASUVORK5CYIIAAAAAAAAA

--_010_ME3PR01MB83240723123AF6E969F77F71B3C62ME3PR01MB8324ausp_
Content-Type: image/png; name="image006.png"
Content-Description: image006.png
Content-Disposition: inline; filename="image006.png"; size=14876;
	creation-date="Mon, 10 Jun 2024 06:47:41 GMT";
	modification-date="Tue, 11 Jun 2024 06:22:44 GMT"
Content-ID: <image006.png@01DABB55.E873D310>
Content-Transfer-Encoding: base64

iVBORw0KGgoAAAANSUhEUgAAABsAAAAUCAYAAAB8gkaAAAAACXBIWXMAAC4jAAAuIwF4pT92AAA4
KmlUWHRYTUw6Y29tLmFkb2JlLnhtcAAAAAAAPD94cGFja2V0IGJlZ2luPSLvu78iIGlkPSJXNU0w
TXBDZWhpSHpyZVN6TlRjemtjOWQiPz4KPHg6eG1wbWV0YSB4bWxuczp4PSJhZG9iZTpuczptZXRh
LyIgeDp4bXB0az0iQWRvYmUgWE1QIENvcmUgNS42LWMxMzggNzkuMTU5ODI0LCAyMDE2LzA5LzE0
LTAxOjA5OjAxICAgICAgICAiPgogICA8cmRmOlJERiB4bWxuczpyZGY9Imh0dHA6Ly93d3cudzMu
b3JnLzE5OTkvMDIvMjItcmRmLXN5bnRheC1ucyMiPgogICAgICA8cmRmOkRlc2NyaXB0aW9uIHJk
ZjphYm91dD0iIgogICAgICAgICAgICB4bWxuczp4bXA9Imh0dHA6Ly9ucy5hZG9iZS5jb20veGFw
LzEuMC8iCiAgICAgICAgICAgIHhtbG5zOmRjPSJodHRwOi8vcHVybC5vcmcvZGMvZWxlbWVudHMv
MS4xLyIKICAgICAgICAgICAgeG1sbnM6cGhvdG9zaG9wPSJodHRwOi8vbnMuYWRvYmUuY29tL3Bo
b3Rvc2hvcC8xLjAvIgogICAgICAgICAgICB4bWxuczp4bXBNTT0iaHR0cDovL25zLmFkb2JlLmNv
bS94YXAvMS4wL21tLyIKICAgICAgICAgICAgeG1sbnM6c3RFdnQ9Imh0dHA6Ly9ucy5hZG9iZS5j
b20veGFwLzEuMC9zVHlwZS9SZXNvdXJjZUV2ZW50IyIKICAgICAgICAgICAgeG1sbnM6dGlmZj0i
aHR0cDovL25zLmFkb2JlLmNvbS90aWZmLzEuMC8iCiAgICAgICAgICAgIHhtbG5zOmV4aWY9Imh0
dHA6Ly9ucy5hZG9iZS5jb20vZXhpZi8xLjAvIj4KICAgICAgICAgPHhtcDpDcmVhdG9yVG9vbD5B
ZG9iZSBQaG90b3Nob3AgQ0MgMjAxNyAoTWFjaW50b3NoKTwveG1wOkNyZWF0b3JUb29sPgogICAg
ICAgICA8eG1wOkNyZWF0ZURhdGU+MjAxNy0wNS0wMlQxNTowNjoyOSsxMDowMDwveG1wOkNyZWF0
ZURhdGU+CiAgICAgICAgIDx4bXA6TW9kaWZ5RGF0ZT4yMDE3LTA1LTE1VDA5OjI5OjQzKzEwOjAw
PC94bXA6TW9kaWZ5RGF0ZT4KICAgICAgICAgPHhtcDpNZXRhZGF0YURhdGU+MjAxNy0wNS0xNVQw
OToyOTo0MysxMDowMDwveG1wOk1ldGFkYXRhRGF0ZT4KICAgICAgICAgPGRjOmZvcm1hdD5pbWFn
ZS9wbmc8L2RjOmZvcm1hdD4KICAgICAgICAgPHBob3Rvc2hvcDpDb2xvck1vZGU+MzwvcGhvdG9z
aG9wOkNvbG9yTW9kZT4KICAgICAgICAgPHhtcE1NOkluc3RhbmNlSUQ+eG1wLmlpZDoxYWYwNTBh
NC0xMWVkLTQ1ZDQtOGIyOS1kZGIyMzI1YmYwZDQ8L3htcE1NOkluc3RhbmNlSUQ+CiAgICAgICAg
IDx4bXBNTTpEb2N1bWVudElEPnhtcC5kaWQ6MWFmMDUwYTQtMTFlZC00NWQ0LThiMjktZGRiMjMy
NWJmMGQ0PC94bXBNTTpEb2N1bWVudElEPgogICAgICAgICA8eG1wTU06T3JpZ2luYWxEb2N1bWVu
dElEPnhtcC5kaWQ6MWFmMDUwYTQtMTFlZC00NWQ0LThiMjktZGRiMjMyNWJmMGQ0PC94bXBNTTpP
cmlnaW5hbERvY3VtZW50SUQ+CiAgICAgICAgIDx4bXBNTTpIaXN0b3J5PgogICAgICAgICAgICA8
cmRmOlNlcT4KICAgICAgICAgICAgICAgPHJkZjpsaSByZGY6cGFyc2VUeXBlPSJSZXNvdXJjZSI+
CiAgICAgICAgICAgICAgICAgIDxzdEV2dDphY3Rpb24+Y3JlYXRlZDwvc3RFdnQ6YWN0aW9uPgog
ICAgICAgICAgICAgICAgICA8c3RFdnQ6aW5zdGFuY2VJRD54bXAuaWlkOjFhZjA1MGE0LTExZWQt
NDVkNC04YjI5LWRkYjIzMjViZjBkNDwvc3RFdnQ6aW5zdGFuY2VJRD4KICAgICAgICAgICAgICAg
ICAgPHN0RXZ0OndoZW4+MjAxNy0wNS0wMlQxNTowNjoyOSsxMDowMDwvc3RFdnQ6d2hlbj4KICAg
ICAgICAgICAgICAgICAgPHN0RXZ0OnNvZnR3YXJlQWdlbnQ+QWRvYmUgUGhvdG9zaG9wIENDIDIw
MTcgKE1hY2ludG9zaCk8L3N0RXZ0OnNvZnR3YXJlQWdlbnQ+CiAgICAgICAgICAgICAgIDwvcmRm
OmxpPgogICAgICAgICAgICA8L3JkZjpTZXE+CiAgICAgICAgIDwveG1wTU06SGlzdG9yeT4KICAg
ICAgICAgPHRpZmY6T3JpZW50YXRpb24+MTwvdGlmZjpPcmllbnRhdGlvbj4KICAgICAgICAgPHRp
ZmY6WFJlc29sdXRpb24+MzAwMDAwMC8xMDAwMDwvdGlmZjpYUmVzb2x1dGlvbj4KICAgICAgICAg
PHRpZmY6WVJlc29sdXRpb24+MzAwMDAwMC8xMDAwMDwvdGlmZjpZUmVzb2x1dGlvbj4KICAgICAg
ICAgPHRpZmY6UmVzb2x1dGlvblVuaXQ+MjwvdGlmZjpSZXNvbHV0aW9uVW5pdD4KICAgICAgICAg
PGV4aWY6Q29sb3JTcGFjZT42NTUzNTwvZXhpZjpDb2xvclNwYWNlPgogICAgICAgICA8ZXhpZjpQ
aXhlbFhEaW1lbnNpb24+Mjc8L2V4aWY6UGl4ZWxYRGltZW5zaW9uPgogICAgICAgICA8ZXhpZjpQ
aXhlbFlEaW1lbnNpb24+MjA8L2V4aWY6UGl4ZWxZRGltZW5zaW9uPgogICAgICA8L3JkZjpEZXNj
cmlwdGlvbj4KICAgPC9yZGY6UkRGPgo8L3g6eG1wbWV0YT4KICAgICAgICAgICAgICAgICAgICAg
ICAgICAgICAgICAgICAgICAgICAgICAgICAgICAgICAgICAgICAgICAgICAgICAgICAgICAgICAg
ICAgICAgICAgICAgICAgICAgICAgIAogICAgICAgICAgICAgICAgICAgICAgICAgICAgICAgICAg
ICAgICAgICAgICAgICAgICAgICAgICAgICAgICAgICAgICAgICAgICAgICAgICAgICAgICAgICAg
ICAgICAgICAgCiAgICAgICAgICAgICAgICAgICAgICAgICAgICAgICAgICAgICAgICAgICAgICAg
ICAgICAgICAgICAgICAgICAgICAgICAgICAgICAgICAgICAgICAgICAgICAgICAgICAgICAKICAg
ICAgICAgICAgICAgICAgICAgICAgICAgICAgICAgICAgICAgICAgICAgICAgICAgICAgICAgICAg
ICAgICAgICAgICAgICAgICAgICAgICAgICAgICAgICAgICAgICAgIAogICAgICAgICAgICAgICAg
ICAgICAgICAgICAgICAgICAgICAgICAgICAgICAgICAgICAgICAgICAgICAgICAgICAgICAgICAg
ICAgICAgICAgICAgICAgICAgICAgICAgICAgCiAgICAgICAgICAgICAgICAgICAgICAgICAgICAg
ICAgICAgICAgICAgICAgICAgICAgICAgICAgICAgICAgICAgICAgICAgICAgICAgICAgICAgICAg
ICAgICAgICAgICAgICAKICAgICAgICAgICAgICAgICAgICAgICAgICAgICAgICAgICAgICAgICAg
ICAgICAgICAgICAgICAgICAgICAgICAgICAgICAgICAgICAgICAgICAgICAgICAgICAgICAgICAg
IAogICAgICAgICAgICAgICAgICAgICAgICAgICAgICAgICAgICAgICAgICAgICAgICAgICAgICAg
ICAgICAgICAgICAgICAgICAgICAgICAgICAgICAgICAgICAgICAgICAgICAgCiAgICAgICAgICAg
ICAgICAgICAgICAgICAgICAgICAgICAgICAgICAgICAgICAgICAgICAgICAgICAgICAgICAgICAg
ICAgICAgICAgICAgICAgICAgICAgICAgICAgICAgICAKICAgICAgICAgICAgICAgICAgICAgICAg
ICAgICAgICAgICAgICAgICAgICAgICAgICAgICAgICAgICAgICAgICAgICAgICAgICAgICAgICAg
ICAgICAgICAgICAgICAgICAgIAogICAgICAgICAgICAgICAgICAgICAgICAgICAgICAgICAgICAg
ICAgICAgICAgICAgICAgICAgICAgICAgICAgICAgICAgICAgICAgICAgICAgICAgICAgICAgICAg
ICAgICAgCiAgICAgICAgICAgICAgICAgICAgICAgICAgICAgICAgICAgICAgICAgICAgICAgICAg
ICAgICAgICAgICAgICAgICAgICAgICAgICAgICAgICAgICAgICAgICAgICAgICAgICAKICAgICAg
ICAgICAgICAgICAgICAgICAgICAgICAgICAgICAgICAgICAgICAgICAgICAgICAgICAgICAgICAg
ICAgICAgICAgICAgICAgICAgICAgICAgICAgICAgICAgICAgIAogICAgICAgICAgICAgICAgICAg
ICAgICAgICAgICAgICAgICAgICAgICAgICAgICAgICAgICAgICAgICAgICAgICAgICAgICAgICAg
ICAgICAgICAgICAgICAgICAgICAgICAgCiAgICAgICAgICAgICAgICAgICAgICAgICAgICAgICAg
ICAgICAgICAgICAgICAgICAgICAgICAgICAgICAgICAgICAgICAgICAgICAgICAgICAgICAgICAg
ICAgICAgICAgICAKICAgICAgICAgICAgICAgICAgICAgICAgICAgICAgICAgICAgICAgICAgICAg
ICAgICAgICAgICAgICAgICAgICAgICAgICAgICAgICAgICAgICAgICAgICAgICAgICAgICAgIAog
ICAgICAgICAgICAgICAgICAgICAgICAgICAgICAgICAgICAgICAgICAgICAgICAgICAgICAgICAg
ICAgICAgICAgICAgICAgICAgICAgICAgICAgICAgICAgICAgICAgICAgCiAgICAgICAgICAgICAg
ICAgICAgICAgICAgICAgICAgICAgICAgICAgICAgICAgICAgICAgICAgICAgICAgICAgICAgICAg
ICAgICAgICAgICAgICAgICAgICAgICAgICAgICAKICAgICAgICAgICAgICAgICAgICAgICAgICAg
ICAgICAgICAgICAgICAgICAgICAgICAgICAgICAgICAgICAgICAgICAgICAgICAgICAgICAgICAg
ICAgICAgICAgICAgICAgIAogICAgICAgICAgICAgICAgICAgICAgICAgICAgICAgICAgICAgICAg
ICAgICAgICAgICAgICAgICAgICAgICAgICAgICAgICAgICAgICAgICAgICAgICAgICAgICAgICAg
ICAgCiAgICAgICAgICAgICAgICAgICAgICAgICAgICAgICAgICAgICAgICAgICAgICAgICAgICAg
ICAgICAgICAgICAgICAgICAgICAgICAgICAgICAgICAgICAgICAgICAgICAgICAKICAgICAgICAg
ICAgICAgICAgICAgICAgICAgICAgICAgICAgICAgICAgICAgICAgICAgICAgICAgICAgICAgICAg
ICAgICAgICAgICAgICAgICAgICAgICAgICAgICAgICAgIAogICAgICAgICAgICAgICAgICAgICAg
ICAgICAgICAgICAgICAgICAgICAgICAgICAgICAgICAgICAgICAgICAgICAgICAgICAgICAgICAg
ICAgICAgICAgICAgICAgICAgICAgCiAgICAgICAgICAgICAgICAgICAgICAgICAgICAgICAgICAg
ICAgICAgICAgICAgICAgICAgICAgICAgICAgICAgICAgICAgICAgICAgICAgICAgICAgICAgICAg
ICAgICAgICAKICAgICAgICAgICAgICAgICAgICAgICAgICAgICAgICAgICAgICAgICAgICAgICAg
ICAgICAgICAgICAgICAgICAgICAgICAgICAgICAgICAgICAgICAgICAgICAgICAgICAgIAogICAg
ICAgICAgICAgICAgICAgICAgICAgICAgICAgICAgICAgICAgICAgICAgICAgICAgICAgICAgICAg
ICAgICAgICAgICAgICAgICAgICAgICAgICAgICAgICAgICAgICAgCiAgICAgICAgICAgICAgICAg
ICAgICAgICAgICAgICAgICAgICAgICAgICAgICAgICAgICAgICAgICAgICAgICAgICAgICAgICAg
ICAgICAgICAgICAgICAgICAgICAgICAgICAKICAgICAgICAgICAgICAgICAgICAgICAgICAgICAg
ICAgICAgICAgICAgICAgICAgICAgICAgICAgICAgICAgICAgICAgICAgICAgICAgICAgICAgICAg
ICAgICAgICAgICAgIAogICAgICAgICAgICAgICAgICAgICAgICAgICAgICAgICAgICAgICAgICAg
ICAgICAgICAgICAgICAgICAgICAgICAgICAgICAgICAgICAgICAgICAgICAgICAgICAgICAgICAg
CiAgICAgICAgICAgICAgICAgICAgICAgICAgICAgICAgICAgICAgICAgICAgICAgICAgICAgICAg
ICAgICAgICAgICAgICAgICAgICAgICAgICAgICAgICAgICAgICAgICAgICAKICAgICAgICAgICAg
ICAgICAgICAgICAgICAgICAgICAgICAgICAgICAgICAgICAgICAgICAgICAgICAgICAgICAgICAg
ICAgICAgICAgICAgICAgICAgICAgICAgICAgICAgIAogICAgICAgICAgICAgICAgICAgICAgICAg
ICAgICAgICAgICAgICAgICAgICAgICAgICAgICAgICAgICAgICAgICAgICAgICAgICAgICAgICAg
ICAgICAgICAgICAgICAgICAgCiAgICAgICAgICAgICAgICAgICAgICAgICAgICAgICAgICAgICAg
ICAgICAgICAgICAgICAgICAgICAgICAgICAgICAgICAgICAgICAgICAgICAgICAgICAgICAgICAg
ICAgICAKICAgICAgICAgICAgICAgICAgICAgICAgICAgICAgICAgICAgICAgICAgICAgICAgICAg
ICAgICAgICAgICAgICAgICAgICAgICAgICAgICAgICAgICAgICAgICAgICAgICAgIAogICAgICAg
ICAgICAgICAgICAgICAgICAgICAgICAgICAgICAgICAgICAgICAgICAgICAgICAgICAgICAgICAg
ICAgICAgICAgICAgICAgICAgICAgICAgICAgICAgICAgICAgCiAgICAgICAgICAgICAgICAgICAg
ICAgICAgICAgICAgICAgICAgICAgICAgICAgICAgICAgICAgICAgICAgICAgICAgICAgICAgICAg
ICAgICAgICAgICAgICAgICAgICAgICAKICAgICAgICAgICAgICAgICAgICAgICAgICAgICAgICAg
ICAgICAgICAgICAgICAgICAgICAgICAgICAgICAgICAgICAgICAgICAgICAgICAgICAgICAgICAg
ICAgICAgICAgIAogICAgICAgICAgICAgICAgICAgICAgICAgICAgICAgICAgICAgICAgICAgICAg
ICAgICAgICAgICAgICAgICAgICAgICAgICAgICAgICAgICAgICAgICAgICAgICAgICAgICAgCiAg
ICAgICAgICAgICAgICAgICAgICAgICAgICAgICAgICAgICAgICAgICAgICAgICAgICAgICAgICAg
ICAgICAgICAgICAgICAgICAgICAgICAgICAgICAgICAgICAgICAgICAKICAgICAgICAgICAgICAg
ICAgICAgICAgICAgICAgICAgICAgICAgICAgICAgICAgICAgICAgICAgICAgICAgICAgICAgICAg
ICAgICAgICAgICAgICAgICAgICAgICAgICAgIAogICAgICAgICAgICAgICAgICAgICAgICAgICAg
ICAgICAgICAgICAgICAgICAgICAgICAgICAgICAgICAgICAgICAgICAgICAgICAgICAgICAgICAg
ICAgICAgICAgICAgICAgCiAgICAgICAgICAgICAgICAgICAgICAgICAgICAgICAgICAgICAgICAg
ICAgICAgICAgICAgICAgICAgICAgICAgICAgICAgICAgICAgICAgICAgICAgICAgICAgICAgICAg
ICAKICAgICAgICAgICAgICAgICAgICAgICAgICAgICAgICAgICAgICAgICAgICAgICAgICAgICAg
ICAgICAgICAgICAgICAgICAgICAgICAgICAgICAgICAgICAgICAgICAgICAgIAogICAgICAgICAg
ICAgICAgICAgICAgICAgICAgICAgICAgICAgICAgICAgICAgICAgICAgICAgICAgICAgICAgICAg
ICAgICAgICAgICAgICAgICAgICAgICAgICAgICAgICAgCiAgICAgICAgICAgICAgICAgICAgICAg
ICAgICAgICAgICAgICAgICAgICAgICAgICAgICAgICAgICAgICAgICAgICAgICAgICAgICAgICAg
ICAgICAgICAgICAgICAgICAgICAKICAgICAgICAgICAgICAgICAgICAgICAgICAgICAgICAgICAg
ICAgICAgICAgICAgICAgICAgICAgICAgICAgICAgICAgICAgICAgICAgICAgICAgICAgICAgICAg
ICAgICAgIAogICAgICAgICAgICAgICAgICAgICAgICAgICAgICAgICAgICAgICAgICAgICAgICAg
ICAgICAgICAgICAgICAgICAgICAgICAgICAgICAgICAgICAgICAgICAgICAgICAgICAgCiAgICAg
ICAgICAgICAgICAgICAgICAgICAgICAgICAgICAgICAgICAgICAgICAgICAgICAgICAgICAgICAg
ICAgICAgICAgICAgICAgICAgICAgICAgICAgICAgICAgICAgICAKICAgICAgICAgICAgICAgICAg
ICAgICAgICAgICAgICAgICAgICAgICAgICAgICAgICAgICAgICAgICAgICAgICAgICAgICAgICAg
ICAgICAgICAgICAgICAgICAgICAgICAgIAogICAgICAgICAgICAgICAgICAgICAgICAgICAgICAg
ICAgICAgICAgICAgICAgICAgICAgICAgICAgICAgICAgICAgICAgICAgICAgICAgICAgICAgICAg
ICAgICAgICAgICAgCiAgICAgICAgICAgICAgICAgICAgICAgICAgICAgICAgICAgICAgICAgICAg
ICAgICAgICAgICAgICAgICAgICAgICAgICAgICAgICAgICAgICAgICAgICAgICAgICAgICAgICAK
ICAgICAgICAgICAgICAgICAgICAgICAgICAgICAgICAgICAgICAgICAgICAgICAgICAgICAgICAg
ICAgICAgICAgICAgICAgICAgICAgICAgICAgICAgICAgICAgICAgICAgIAogICAgICAgICAgICAg
ICAgICAgICAgICAgICAgICAgICAgICAgICAgICAgICAgICAgICAgICAgICAgICAgICAgICAgICAg
ICAgICAgICAgICAgICAgICAgICAgICAgICAgICAgCiAgICAgICAgICAgICAgICAgICAgICAgICAg
ICAgICAgICAgICAgICAgICAgICAgICAgICAgICAgICAgICAgICAgICAgICAgICAgICAgICAgICAg
ICAgICAgICAgICAgICAgICAKICAgICAgICAgICAgICAgICAgICAgICAgICAgICAgICAgICAgICAg
ICAgICAgICAgICAgICAgICAgICAgICAgICAgICAgICAgICAgICAgICAgICAgICAgICAgICAgICAg
ICAgIAogICAgICAgICAgICAgICAgICAgICAgICAgICAgICAgICAgICAgICAgICAgICAgICAgICAg
ICAgICAgICAgICAgICAgICAgICAgICAgICAgICAgICAgICAgICAgICAgICAgICAgCiAgICAgICAg
ICAgICAgICAgICAgICAgICAgICAgICAgICAgICAgICAgICAgICAgICAgICAgICAgICAgICAgICAg
ICAgICAgICAgICAgICAgICAgICAgICAgICAgICAgICAgICAKICAgICAgICAgICAgICAgICAgICAg
ICAgICAgICAgICAgICAgICAgICAgICAgICAgICAgICAgICAgICAgICAgICAgICAgICAgICAgICAg
ICAgICAgICAgICAgICAgICAgICAgIAogICAgICAgICAgICAgICAgICAgICAgICAgICAgICAgICAg
ICAgICAgICAgICAgICAgICAgICAgICAgICAgICAgICAgICAgICAgICAgICAgICAgICAgICAgICAg
ICAgICAgICAgCiAgICAgICAgICAgICAgICAgICAgICAgICAgICAgICAgICAgICAgICAgICAgICAg
ICAgICAgICAgICAgICAgICAgICAgICAgICAgICAgICAgICAgICAgICAgICAgICAgICAgICAKICAg
ICAgICAgICAgICAgICAgICAgICAgICAgICAgICAgICAgICAgICAgICAgICAgICAgICAgICAgICAg
ICAgICAgICAgICAgICAgICAgICAgICAgICAgICAgICAgICAgICAgIAogICAgICAgICAgICAgICAg
ICAgICAgICAgICAgICAgICAgICAgICAgICAgICAgICAgICAgICAgICAgICAgICAgICAgICAgICAg
ICAgICAgICAgICAgICAgICAgICAgICAgICAgCiAgICAgICAgICAgICAgICAgICAgICAgICAgICAg
ICAgICAgICAgICAgICAgICAgICAgICAgICAgICAgICAgICAgICAgICAgICAgICAgICAgICAgICAg
ICAgICAgICAgICAgICAKICAgICAgICAgICAgICAgICAgICAgICAgICAgICAgICAgICAgICAgICAg
ICAgICAgICAgICAgICAgICAgICAgICAgICAgICAgICAgICAgICAgICAgICAgICAgICAgICAgICAg
IAogICAgICAgICAgICAgICAgICAgICAgICAgICAgICAgICAgICAgICAgICAgICAgICAgICAgICAg
ICAgICAgICAgICAgICAgICAgICAgICAgICAgICAgICAgICAgICAgICAgICAgCiAgICAgICAgICAg
ICAgICAgICAgICAgICAgICAgICAgICAgICAgICAgICAgICAgICAgICAgICAgICAgICAgICAgICAg
ICAgICAgICAgICAgICAgICAgICAgICAgICAgICAgICAKICAgICAgICAgICAgICAgICAgICAgICAg
ICAgICAgICAgICAgICAgICAgICAgICAgICAgICAgICAgICAgICAgICAgICAgICAgICAgICAgICAg
ICAgICAgICAgICAgICAgICAgIAogICAgICAgICAgICAgICAgICAgICAgICAgICAgICAgICAgICAg
ICAgICAgICAgICAgICAgICAgICAgICAgICAgICAgICAgICAgICAgICAgICAgICAgICAgICAgICAg
ICAgICAgCiAgICAgICAgICAgICAgICAgICAgICAgICAgICAgICAgICAgICAgICAgICAgICAgICAg
ICAgICAgICAgICAgICAgICAgICAgICAgICAgICAgICAgICAgICAgICAgICAgICAgICAKICAgICAg
ICAgICAgICAgICAgICAgICAgICAgICAgICAgICAgICAgICAgICAgICAgICAgICAgICAgICAgICAg
ICAgICAgICAgICAgICAgICAgICAgICAgICAgICAgICAgICAgIAogICAgICAgICAgICAgICAgICAg
ICAgICAgICAgICAgICAgICAgICAgICAgICAgICAgICAgICAgICAgICAgICAgICAgICAgICAgICAg
ICAgICAgICAgICAgICAgICAgICAgICAgCiAgICAgICAgICAgICAgICAgICAgICAgICAgICAgICAg
ICAgICAgICAgICAgICAgICAgICAgICAgICAgICAgICAgICAgICAgICAgICAgICAgICAgICAgICAg
ICAgICAgICAgICAKICAgICAgICAgICAgICAgICAgICAgICAgICAgICAgICAgICAgICAgICAgICAg
ICAgICAgICAgICAgICAgICAgICAgICAgICAgICAgICAgICAgICAgICAgICAgICAgICAgICAgIAog
ICAgICAgICAgICAgICAgICAgICAgICAgICAgICAgICAgICAgICAgICAgICAgICAgICAgICAgICAg
ICAgICAgICAgICAgICAgICAgICAgICAgICAgICAgICAgICAgICAgICAgCiAgICAgICAgICAgICAg
ICAgICAgICAgICAgICAgICAgICAgICAgICAgICAgICAgICAgICAgICAgICAgICAgICAgICAgICAg
ICAgICAgICAgICAgICAgICAgICAgICAgICAgICAKICAgICAgICAgICAgICAgICAgICAgICAgICAg
ICAgICAgICAgICAgICAgICAgICAgICAgICAgICAgICAgICAgICAgICAgICAgICAgICAgICAgICAg
ICAgICAgICAgICAgICAgIAogICAgICAgICAgICAgICAgICAgICAgICAgICAgICAgICAgICAgICAg
ICAgICAgICAgICAgICAgICAgICAgICAgICAgICAgICAgICAgICAgICAgICAgICAgICAgICAgICAg
ICAgCiAgICAgICAgICAgICAgICAgICAgICAgICAgICAgICAgICAgICAgICAgICAgICAgICAgICAg
ICAgICAgICAgICAgICAgICAgICAgICAgICAgICAgICAgICAgICAgICAgICAgICAKICAgICAgICAg
ICAgICAgICAgICAgICAgICAgICAgICAgICAgICAgICAgICAgICAgICAgICAgICAgICAgICAgICAg
ICAgICAgICAgICAgICAgICAgICAgICAgICAgICAgICAgIAogICAgICAgICAgICAgICAgICAgICAg
ICAgICAgICAgICAgICAgICAgICAgICAgICAgICAgICAgICAgICAgICAgICAgICAgICAgICAgICAg
ICAgICAgICAgICAgICAgICAgICAgCiAgICAgICAgICAgICAgICAgICAgICAgICAgICAgICAgICAg
ICAgICAgICAgICAgICAgICAgICAgICAgICAgICAgICAgICAgICAgICAgICAgICAgICAgICAgICAg
ICAgICAgICAKICAgICAgICAgICAgICAgICAgICAgICAgICAgICAgICAgICAgICAgICAgICAgICAg
ICAgICAgICAgICAgICAgICAgICAgICAgICAgICAgICAgICAgICAgICAgICAgICAgICAgIAogICAg
ICAgICAgICAgICAgICAgICAgICAgICAgICAgICAgICAgICAgICAgICAgICAgICAgICAgICAgICAg
ICAgICAgICAgICAgICAgICAgICAgICAgICAgICAgICAgICAgICAgCiAgICAgICAgICAgICAgICAg
ICAgICAgICAgICAgICAgICAgICAgICAgICAgICAgICAgICAgICAgICAgICAgICAgICAgICAgICAg
ICAgICAgICAgICAgICAgICAgICAgICAgICAKICAgICAgICAgICAgICAgICAgICAgICAgICAgICAg
ICAgICAgICAgICAgICAgICAgICAgICAgICAgICAgICAgICAgICAgICAgICAgICAgICAgICAgICAg
ICAgICAgICAgICAgIAogICAgICAgICAgICAgICAgICAgICAgICAgICAgICAgICAgICAgICAgICAg
ICAgICAgICAgICAgICAgICAgICAgICAgICAgICAgICAgICAgICAgICAgICAgICAgICAgICAgICAg
CiAgICAgICAgICAgICAgICAgICAgICAgICAgICAgICAgICAgICAgICAgICAgICAgICAgICAgICAg
ICAgICAgICAgICAgICAgICAgICAgICAgICAgICAgICAgICAgICAgICAgICAKICAgICAgICAgICAg
ICAgICAgICAgICAgICAgICAgICAgICAgICAgICAgICAgICAgICAgICAgICAgICAgICAgICAgICAg
ICAgICAgICAgICAgICAgICAgICAgICAgICAgICAgIAogICAgICAgICAgICAgICAgICAgICAgICAg
ICAgICAgICAgICAgICAgICAgICAgICAgICAgICAgICAgICAgICAgICAgICAgICAgICAgICAgICAg
ICAgICAgICAgICAgICAgICAgCiAgICAgICAgICAgICAgICAgICAgICAgICAgICAgICAgICAgICAg
ICAgICAgICAgICAgICAgICAgICAgICAgICAgICAgICAgICAgICAgICAgICAgICAgICAgICAgICAg
ICAgICAKICAgICAgICAgICAgICAgICAgICAgICAgICAgICAgICAgICAgICAgICAgICAgICAgICAg
ICAgICAgICAgICAgICAgICAgICAgICAgICAgICAgICAgICAgICAgICAgICAgICAgIAogICAgICAg
ICAgICAgICAgICAgICAgICAgICAgICAgICAgICAgICAgICAgICAgICAgICAgICAgICAgICAgICAg
ICAgICAgICAgICAgICAgICAgICAgICAgICAgICAgICAgICAgCiAgICAgICAgICAgICAgICAgICAg
ICAgICAgICAgICAgICAgICAgICAgICAgICAgICAgICAgICAgICAgICAgICAgICAgICAgICAgICAg
ICAgICAgICAgICAgICAgICAgICAgICAKICAgICAgICAgICAgICAgICAgICAgICAgICAgICAgICAg
ICAgICAgICAgICAgICAgICAgICAgICAgICAgICAgICAgICAgICAgICAgICAgICAgICAgICAgICAg
ICAgICAgICAgIAogICAgICAgICAgICAgICAgICAgICAgICAgICAgICAgICAgICAgICAgICAgICAg
ICAgICAgICAgICAgICAgICAgICAgICAgICAgICAgICAgICAgICAgICAgICAgICAgICAgICAgCiAg
ICAgICAgICAgICAgICAgICAgICAgICAgICAgICAgICAgICAgICAgICAgICAgICAgICAgICAgICAg
ICAgICAgICAgICAgICAgICAgICAgICAgICAgICAgICAgICAgICAgICAKICAgICAgICAgICAgICAg
ICAgICAgICAgICAgICAgICAgICAgICAgICAgICAgICAgICAgICAgICAgICAgICAgICAgICAgICAg
ICAgICAgICAgICAgICAgICAgICAgICAgICAgIAogICAgICAgICAgICAgICAgICAgICAgICAgICAg
ICAgICAgICAgICAgICAgICAgICAgICAgICAgICAgICAgICAgICAgICAgICAgICAgICAgICAgICAg
ICAgICAgICAgICAgICAgCiAgICAgICAgICAgICAgICAgICAgICAgICAgICAgICAgICAgICAgICAg
ICAgICAgICAgICAgICAgICAgICAgICAgICAgICAgICAgICAgICAgICAgICAgICAgICAgICAgICAg
ICAKICAgICAgICAgICAgICAgICAgICAgICAgICAgICAgICAgICAgICAgICAgICAgICAgICAgICAg
ICAgICAgICAgICAgICAgICAgICAgICAgICAgICAgICAgICAgICAgICAgICAgIAogICAgICAgICAg
ICAgICAgICAgICAgICAgICAgICAgICAgICAgICAgICAgICAgICAgICAgICAgICAgICAgICAgICAg
ICAgICAgICAgICAgICAgICAgICAgICAgICAgICAgICAgCiAgICAgICAgICAgICAgICAgICAgICAg
ICAgICAgICAgICAgICAgICAgICAgICAgICAgICAgICAgICAgICAgICAgICAgICAgICAgICAgICAg
ICAgICAgICAgICAgICAgICAgICAKICAgICAgICAgICAgICAgICAgICAgICAgICAgICAgICAgICAg
ICAgICAgICAgICAgICAgICAgICAgICAgICAgICAgICAgICAgICAgICAgICAgICAgICAgICAgICAg
ICAgICAgIAogICAgICAgICAgICAgICAgICAgICAgICAgICAgICAgICAgICAgICAgICAgICAgICAg
ICAgICAgICAgICAgICAgICAgICAgICAgICAgICAgICAgICAgICAgICAgICAgICAgICAgCiAgICAg
ICAgICAgICAgICAgICAgICAgICAgICAgICAgICAgICAgICAgICAgICAgICAgICAgICAgICAgICAg
ICAgICAgICAgICAgICAgICAgICAgICAgICAgICAgICAgICAgICAKICAgICAgICAgICAgICAgICAg
ICAgICAgICAgICAgICAgICAgICAgICAgICAgICAgICAgICAgICAgICAgICAgICAgICAgICAgICAg
ICAgICAgICAgICAgICAgICAgICAgICAgIAogICAgICAgICAgICAgICAgICAgICAgICAgICAgICAg
ICAgICAgICAgICAgICAgICAgICAgICAgICAgICAgICAgICAgICAgICAgICAgICAgICAgICAgICAg
ICAgICAgICAgICAgCiAgICAgICAgICAgICAgICAgICAgICAgICAgICAgICAgICAgICAgICAgICAg
ICAgICAgICAgICAgICAgICAgICAgICAgICAgICAgICAgICAgICAgICAgICAgICAgICAgICAgICAK
ICAgICAgICAgICAgICAgICAgICAgICAgICAgICAgICAgICAgICAgICAgICAgICAgICAgICAgICAg
ICAgICAgICAgICAgICAgICAgICAgICAgICAgICAgICAgICAgICAgICAgIAogICAgICAgICAgICAg
ICAgICAgICAgICAgICAgICAgICAgICAgICAgICAgICAgICAgICAgICAgICAgICAgICAgICAgICAg
ICAgICAgICAgICAgICAgICAgICAgICAgICAgICAgCiAgICAgICAgICAgICAgICAgICAgICAgICAg
ICAgICAgICAgICAgICAgICAgICAgICAgICAgICAgICAgICAgICAgICAgICAgICAgICAgICAgICAg
ICAgICAgICAgICAgICAgICAKICAgICAgICAgICAgICAgICAgICAgICAgICAgICAgICAgICAgICAg
ICAgICAgICAgICAgICAgICAgICAgICAgICAgICAgICAgICAgICAgICAgICAgICAgICAgICAgICAg
ICAgIAogICAgICAgICAgICAgICAgICAgICAgICAgICAgICAgICAgICAgICAgICAgICAgICAgICAg
ICAgICAgICAgICAgICAgICAgICAgICAgICAgICAgICAgICAgICAgICAgICAgICAgCiAgICAgICAg
ICAgICAgICAgICAgICAgICAgICAgICAgICAgICAgICAgICAgICAgICAgICAgICAgICAgICAgICAg
ICAgICAgICAgICAgICAgICAgICAgICAgICAgICAgICAgICAKICAgICAgICAgICAgICAgICAgICAg
ICAgICAgICAgICAgICAgICAgICAgICAgICAgICAgICAgICAgICAgICAgICAgICAgICAgICAgICAg
ICAgICAgICAgICAgICAgICAgICAgIAogICAgICAgICAgICAgICAgICAgICAgICAgICAgICAgICAg
ICAgICAgICAgICAgICAgICAgICAgICAgICAgICAgICAgICAgICAgICAgICAgICAgICAgICAgICAg
ICAgICAgICAgCiAgICAgICAgICAgICAgICAgICAgICAgICAgICAgICAgICAgICAgICAgICAgICAg
ICAgICAgICAgICAgICAgICAgICAgICAgICAgICAgICAgICAgICAgICAgICAgICAgICAgICAKICAg
ICAgICAgICAgICAgICAgICAgICAgICAgICAgICAgICAgICAgICAgICAgICAgICAgICAgICAgICAg
ICAgICAgICAgICAgICAgICAgICAgICAgICAgICAgICAgICAgICAgIAogICAgICAgICAgICAgICAg
ICAgICAgICAgICAgICAgICAgICAgICAgICAgICAgICAgICAgICAgICAgICAgICAgICAgICAgICAg
ICAgICAgICAgICAgICAgICAgICAgICAgICAgCiAgICAgICAgICAgICAgICAgICAgICAgICAgICAK
PD94cGFja2V0IGVuZD0idyI/PjOp9RAAAAAgY0hSTQAAeiUAAICDAAD5/wAAgOkAAHUwAADqYAAA
OpgAABdvkl/FRgAAAWVJREFUeNq8lj1Lw1AYhZ/eloDRVp116SI4CRnE2Ulptf8g2ToUuvQfSP+E
uri52EHp3Nm5U0Ed+rEUOrRiqaHUvi43WsGPa0J64IUEDnmSm5Nzk+BTp8ARsA2sAraeOZABUvr4
JyUBH3hZ8HaBW+Bq0XgBSIxzGYAOYwYFc5AEzoA94tdEAbssRzsKWDdx2rYdFbahgE0Tp+d51Ot1
stlsWFhaASsmThEhn8/TarWoVqthnnQN4NkkTa7ryqLa7bYUi8X/pLFrDPM8T77TYDCQXC5nAuuo
qG+91+vh+76R1xgmIl/Om80mhUIBx3FoNBoml0gAjE2WsVQqiYjIaDSSSqUSpkE6KeBVF++vms1m
1Go1yuUy/X4/zIqPAR5N7syyrKjdeK90Gv/UdDqNmqWhAp6W1I0PACdL2mL2A+pNzKDzj+wHXQsc
A1tAWn+DGb29WwaJfdOJmwMT/XvQBe6Aa4D3AQD6OjcyO8AopQAAAABJRU5ErkJgggAAAAAAAAA=

--_010_ME3PR01MB83240723123AF6E969F77F71B3C62ME3PR01MB8324ausp_--

--_011_ME3PR01MB83240723123AF6E969F77F71B3C62ME3PR01MB8324ausp_
Content-Type: application/vnd.openxmlformats-officedocument.wordprocessingml.document;
	name="Review_EHJE-D-23-00241_R1_v1.0_20240610.docx"
Content-Description: Review_EHJE-D-23-00241_R1_v1.0_20240610.docx
Content-Disposition: attachment;
	filename="Review_EHJE-D-23-00241_R1_v1.0_20240610.docx"; size=21699;
	creation-date="Mon, 10 Jun 2024 06:47:27 GMT";
	modification-date="Tue, 11 Jun 2024 06:22:44 GMT"
Content-Transfer-Encoding: base64

UEsDBBQABgAIAAAAIQAJaicNegEAAK0GAAATAAgCW0NvbnRlbnRfVHlwZXNdLnhtbCCiBAIooAAC
AAAAAAAAAAAAAAAAAAAAAAAAAAAAAAAAAAAAAAAAAAAAAAAAAAAAAAAAAAAAAAAAAAAAAAAAAAAA
AAAAAAAAAAAAAAAAAAAAAAAAAAAAAAAAAAAAAAAAAAAAAAAAAAAAAAAAAAAAAAAAAAAAAAAAAAAA
AAAAAAAAAAAAAAAAAAAAAAAAAAAAAAAAAAAAAAAAAAAAAAAAAAAAAAAAAAAAAAAAAAAAAAAAAAAA
AAAAAAAAAAAAAAAAAAAAAAAAAAAAAAAAAAAAAAAAAAAAAAAAAAAAAAAAAAAAAAAAAAAAAAAAAAAA
AAAAAAAAAAAAAAAAAAAAAAAAAAAAAAAAAAAAAAAAAAAAAAAAAAAAAAAAAAAAAAAAAAAAAAAAAAAA
AAAAAAAAAAAAAAAAAAAAAAAAAAAAAAAAAAAAAAAAAAAAAAAAAAAAAAAAAAAAAAAAAAAAAAAAAAAA
AAAAAAAAAAAAAAAAAAAAAAAAAAAAAAAAAAAAAAAAAAAAAAAAAAAAAAAAAAAAAAAAAAAAAAAAAAAA
AAAAAAAAAAAAAAAAAAAAAAAAAAAAAAAAAAAAAAAAAAAAAAAAAAAAAAAAAAAAAAAAAAAAAAAAAAAA
AAAAAAAAAAAAAAAAAAAAAAAAAAAAAAAAAAAAAAAAAAAAAAAAAAAAAAAAAAAAAAAAAAAAAAAAAAC0
lctOwzAQRfdI/EPkLUrcskAINe2CxxIqUT7AtSetRfyQPX39PZMmjRAqDaLNJpIzc+89nkiT0WRr
ymQNIWpnczbMBiwBK53SdpGzj9lLes+SiMIqUToLOdtBZJPx9dVotvMQE1LbmLMlon/gPMolGBEz
58FSpXDBCKRjWHAv5KdYAL8dDO64dBbBYoqVBxuPnqAQqxKT5y29rkkClJElj3VjlZUz4X2ppUCq
87VVP1LSJiEj5b4nLrWPN9TA+NGEqvJ7QKN7o9EErSCZioCvwlAX37iguHJyZUiZnbY5wumKQkto
9ZWbD05CjDRzU2ZtxQhtD/y/ctiVmUMg5eVBWutOiIi7EuLlCWrf7nhAJEEfAI1zJ8IG5u+9UXwz
7wQpnEPrsI+v0Vp3QoBVPTEcnP8wB0oU8xL6mENj3QmBtA6hfg7P5tjbnIqkzmlwPtJ6Df+49mF/
VuqULuwhoD496TaRrM++H1SrWYE6ks33P5vxFwAAAP//AwBQSwMEFAAGAAgAAAAhAB6RGrfvAAAA
TgIAAAsACAJfcmVscy8ucmVscyCiBAIooAACAAAAAAAAAAAAAAAAAAAAAAAAAAAAAAAAAAAAAAAA
AAAAAAAAAAAAAAAAAAAAAAAAAAAAAAAAAAAAAAAAAAAAAAAAAAAAAAAAAAAAAAAAAAAAAAAAAAAA
AAAAAAAAAAAAAAAAAAAAAAAAAAAAAAAAAAAAAAAAAAAAAAAAAAAAAAAAAAAAAAAAAAAAAAAAAAAA
AAAAAAAAAAAAAAAAAAAAAAAAAAAAAAAAAAAAAAAAAAAAAAAAAAAAAAAAAAAAAAAAAAAAAAAAAAAA
AAAAAAAAAAAAAAAAAAAAAAAAAAAAAAAAAAAAAAAAAAAAAAAAAAAAAAAAAAAAAAAAAAAAAAAAAAAA
AAAAAAAAAAAAAAAAAAAAAAAAAAAAAAAAAAAAAAAAAAAAAAAAAAAAAAAAAAAAAAAAAAAAAAAAAAAA
AAAAAAAAAAAAAAAAAAAAAAAAAAAAAAAAAAAAAAAAAAAAAAAAAAAAAAAAAAAAAAAAAAAAAAAAAAAA
AAAAAAAAAAAAAAAAAAAAAAAAAAAAAAAAAAAAAAAAAAAAAAAAAAAAAAAAAAAAAAAAAAAAAAAAAAAA
AAAAAAAAAAAAAAAAAAAAAAAAAAAAAAAAAAAAAAAAAAAAAAAAAAAAAAAAAAAAAAAAAAAAAAAAAAAA
AAAAAAAAAAAAAAAAAAAAAAAAAAAAAAAAAACsksFqwzAMQO+D/YPRvVHawRijTi9j0NsY2QcIW0lM
E9vYatf+/TzY2AJd6WFHy9LTk9B6c5xGdeCUXfAallUNir0J1vlew1v7vHgAlYW8pTF41nDiDJvm
9mb9yiNJKcqDi1kVis8aBpH4iJjNwBPlKkT25acLaSIpz9RjJLOjnnFV1/eYfjOgmTHV1mpIW3sH
qj1FvoYdus4ZfgpmP7GXMy2Qj8Lesl3EVOqTuDKNain1LBpsMC8lnJFirAoa8LzR6nqjv6fFiYUs
CaEJiS/7fGZcElr+54rmGT827yFZtF/hbxucXUHzAQAA//8DAFBLAwQUAAYACAAAACEANkiVaB0B
AAC+BAAAHAAIAXdvcmQvX3JlbHMvZG9jdW1lbnQueG1sLnJlbHMgogQBKKAAAQAAAAAAAAAAAAAA
AAAAAAAAAAAAAAAAAAAAAAAAAAAAAAAAAAAAAAAAAAAAAAAAAAAAAAAAAAAAAAAAAAAAAAAAAAAA
AAAAAAAAAAAAAAAAAAAAAAAAAAAAAAAAAAAAAAAAAAAAAAAAAAAAAAAAAAAAAAAAAAAAAAAAAAAA
AAAAAAAAAAAAAAAAAAAAAAAAAAAAAAAAAAAAAAAAAAAAAAAAAAAAAAAAAAAAAAAAAAAAAAAAAAAA
AAAAAAAAAAAAAAAAAAAAAAAAAAAAAAAAAAAAAAAAAAAAAAAAAAAAAAAAAAAAAAAAAAAAAAAAAAAA
AAAAAAAAAAAAAAAAAAAAAACslM1OwzAQhO9IvEPkO3FSoCBUpxeE1CuEB3CSzY9w1pG9BfL2WEVJ
U6isHnzcsXbm08j2Zvvdq+gTjO00CpbGCYsAS1112Aj2nr/cPLLIksRKKo0g2AiWbbPrq80rKElu
ybbdYCPnglawlmh44tyWLfTSxnoAdCe1Nr0kN5qGD7L8kA3wVZKsuVl6sOzEM9pVgpld5fLzcYBL
vHVddyU863LfA9KZCE5uF5yhNA2QYIfxV0xjZ8b4eYbbkAwWiFy79ogxKT6Eh5AItUbKZaEWVcyS
D2IVtAcaFSxbOMy++DRkPO77Aoyr/UgwSz6IdUgIwAo1LVuYFB/Cfdi7oOkPwyz5IO5CQnxB8fbv
WSzECYSf/DrZDwAAAP//AwBQSwMEFAAGAAgAAAAhAH7av7UZFQAAP2MAABEAAAB3b3JkL2RvY3Vt
ZW50LnhtbOQ92Y7jSHLvBvYfiAIMdBt1SJREqWq3q6Fzt4yZcbmrFot9WrDIlEQ3L5PJUstP/Q9+
MrD7Oh/WX+KIyEweEpmipJ7uhg3MzpR4REbGfSX3D+8/Bb7xypLUi8J3F93rzoXBQidyvXD17uLP
z4ur0YWRcjt0bT8K2buLLUsv3t//7p/+sLlzIycLWMgNABGmd5vYeXex5jy+u7lJnTUL7PQ68Jwk
SqMlv3ai4CZaLj2H3WyixL0xO90O/RUnkcPSFNab2uGrnV5IcM6ndtDcxN7Aywiwf+Os7YSzTwWM
7tFABje3N6N9QOYJgGCHZncfVO9oUNYNYrUHqH8SIMBqD9LgNEg1m7NOg2TuQxqeBqm3D2l0GqQ9
cQr2BTyKWQg3l1ES2Bx+JqubwE4+ZvEVAI5t7r14vse3ALNjKTC2F348ASN4K4cQ9NyjIQxvgshl
fs9VUKJ3F1kS3sn3r/L3EfU78b78j3ojabN/8cpMGgfa+U3CfKBFFKZrL841PDgVGtxcKyCvuk28
Br56bhN3W6pLk3maCVIWANugL+kf+AJzPcRupwVHEET+RhsUqmsqTAKQwmLhk0hTIm63pQFRAMw9
AJbjtRRpBUNQE/YDb5bgpOw4MAMFJt0Ghapv4tV50vLHJMriApp3HrSHQvc36IWPgCWlrqwJ6XnI
PK3tGExC4Nw9rMIosV98wAhkyAAxMIgD+G/gioFKd3EPocJL5G7xv7GxuYNQw/3w7qLTGS/6nf7t
hbr0mODFxaQzGnXyizO2tDOf453Z0BqhERV3HksQCPJjQv954lsf1r97tf13F39iNgYy3YsbvJeI
R5JFFPIUHmF2ysepZ7+7ePYClhq/sI3xIQrsEB+/kc/f5KCTWkRPBry54/fzf/3T/Gp2ZeJFLm5V
VqJ1xp2Juain0lmL95pW/XpLXHU632VrZr+rW1cneGet+7cP2nXNhXW76H39dVGx79LYdkAP44Sl
LHllF/d3xnehwYco417IjADeyBJGCYIXGj9FG2NiOx+NR3A8vzeeo42duKlhG3Fir8BXeY6B4RI8
fZWwOIKwy/0e6NeT8vtQEiyumznce4UA0nCilBtAWrDPVdpmaJINvmbGQ5hyj2ecGeD+jZ+Z6zm2
bzwzZx1GfrTa/n+n5zhNwYER0fZJ+58ZSzFCDW0vYdcV/ODfMUKoOC+d7VIXS86r+jg5L3mJXFMF
tM5M1ICuPk6g5SWCrPGLpqTQQQfH76dRgIRLSbRQ2MYZX0fJYTqNFuZgMNzZjHXbvbUK4pXpNBoO
i8dpM7eDXt+cCdZrZOoZkLIJqdRY26+gJLbLtII2WJi9UVduMCD9WuLedt85VZAHt1a3a0n4IHFx
lDLXgJwyXIGY8uiYdZDkINJZ6iRezNuuWg/sWou1ZJie0gnQGv6XojFylGjwtc2NDd4LI27Yrgtv
4I5ftoS+ZM6lYYeueJNeQDgxpNme7fvb4i09krfD3mymZPP5vO0Uu+Ge71f3dGls1p6zNtJ1lPmw
E3ZgWzlzcWchg6da4FarG2Jrjm8nHgTjlDzrQM0n/elorgHVIFcbj6/BO+NGOPukNKClqB3Gv2pI
vxLOh43Ojn05ZHRmC2u6yG0rGZ3ebLiYCLE53YJWSPHEHGRiLlpHm84SwtU7e1ZSg8X4JeWJ7fC7
k41cLarDXn8+mdShKs1RGVX5cCNtf/JS/mhDWJjY8Vr4xzALxJOe/+qr5zr5vQdXXetLhsgXSqwR
+/+3MFduoaQQRUFAmhpZmGu2Tmar/kl5SnFRR8KYJRzWAYPAI1gzBeqkaFWw/lPnc8prTvuDWUf6
qQbwrrdcghkL0YpqTc6J+GOIlIL54xvGhLUA3BOO0UBAhg8vLTN/b3Fwe9FyniAOfBsDzDRmvv/E
weDLpPwo7O69x+m/t1piHro1C5RJeS+N+2/B7rbsvPeqduArLY/+V2VRmHyRn5Kaf22UIyVnDUEJ
PQ9yKTUAHvfSXEvQQxCABAJtsF8vTIoseEwPEzjfCzxODsqAf7BUlF4b0yxBcfSlj5Rr4wvdwUA9
hIhgCcRYZZ7LfFCPFFFR/lO9lYI72qLvVfLXHXQQXRP+IyDpaDiY9PpTYW2ayIV4yN09wB+UCqCm
AhkuEWXCxuPGmvlxquXtcDG8tQa6xWxcyWUJbiAL4Q9qrunjyIM7ADtiBBnEKa8QLghW5AyS7Mfs
BtPsCGzdZg1ELPJGUmWGtgnVOVXdwHQnBKs1/LezzmA0qjP8neFwMsrTuO9u+H/CmkTXNOLuHaTE
EOkA3VHSvnz+exPthbrJfQgoKClPC0WhQjfW3moNFAalSVSrg27ugtbw8MvnX6+/fP7HtfEUM8db
bhXjKCzTiYc5sIayzMrvSVRJf+Gfp8VVY5GP+DHt3U52rCEs6/iZC8IwBBHl4E48zgKtlaogoNXF
8oINuvjXKAMqYrBt+2mksJEGSLhNTEFha9YexoMyxpeoYehhxbsYlyNJt1GWGEsvhMckvDZiPu53
5+M8iqlWpQeTIoglMZeXDjH8ZwYm2E13ynS1yx8VCbZcHiOhPNr/DyCpyl0ob64mN8bGhggpdkGw
wWZ4oWgvoZATvFC6mWdsBRhdCgiIKaQkchHfEwl2d5TXWoCVSRTQ3R2pORw2CGk7IRzQkOQazD+m
Qx+FBq1h014A8F7JGWCaCmFcG3GZjnr9hVnHr+od4pe89F2souSYTmc7Zn8ojfYp0U6/2x9OlXFA
ipJ4gTN1fAZJ964fRDKrYNZhNSHnFfkorZWZgL+c663MIywOcY+zZg4yGyumvi+C8cPmrj80B2Mt
eGW6kbrnYdrGOnwXaZM9tWOkrX6HYMn7ZDHgj4FWlHrT7nSqElks8e0+rGMJCZAdaNlRXqAp0WKi
LELWKzd+xyDy5fN/i5iSYmwIFxz+/kykWlnAppyrQtWHDbreVvDqE6wW2LJPEOBwCPQrig4qI/3x
pfGS7ZWdjth+8+60xazFvDfoaDGnEEQmVSoWseMYzFiRfyvVP4+jwiz3flhXc4Ly30/J1i6jiGOK
d4eB978cEjTAI9h3+r83qGDc5uVWbl9FKCJ4BPxfwC3BNfIEFJI/7Oir8eeQ3BcEoCrcDpjdLmMa
d7vWoDaUtOZDy5r+MAyjjEkIPPpF4JdWf+S+xLvNiYO4D1RtC6vJL9oupAi5PKFV8W0vRExFzC9S
IEgl0EDruwmd+WCqYpT65R720v6DslpeYDgfdAeiH4cpmsKrKdw4IMrHoW749guYa7BZEHyJaie5
24AlK+a+17dZBuakP9JB/wuWEvgmKsX02EoRwOnPrUjoxG5p74BHFLKdlWt1RYZaNbpSvSOankVc
9q3j6AYrjpk7ULtopgD9wU0kRIkoT5eK5pJs99TJq044DccOjZQxYY7qNQ5ZoQuunxYAYacroV/2
GBSBCvVoSRpgKk/1KtQG0b5lHpawAEeGkQEot3NUnHXZsKDQgGO2CakxEo99ElUGnb5Y4954KlLv
RrQguCnqOpRlJrIpYGPNIwpXAE3wivKHA6Zr2BvPVAnnOW9lVvqQhXxR7gVryayW1rTFhLJukVHf
HPVFb6kxc84Lvpeo3x7V10IX66f8y+f/obqugf2JhPlbkfsBy7dlhhOn26Jxr0TiUtm0Y9jU7U0G
sqR3IIMDJp1NmSRK0fLmalcU03EKgH4W1pMCcKo0Iw6V/m+b6OK7WMyTo4ueacQ75G0ZAw6MyzYv
tov/sPNgACqWaOLTzz78pCD1mdy1jY0PtLFhqdAFUQylcyIUOYRPQwkLu2Ypjw7Soa6MBdL1hAko
iBVVq5SxZDbmKCl7ZQnEYRzHoq7/78hOPReFQHWuUKYGd8ZCzilRgo5qd5kzk1SRVK9QOzKUou5c
GKPoRfZsYZVXL8pSf/vl86/IbvTgPrbKAN8Mn8YLtoEtFV94MeyFlTWb5spQYFCUKCaqmoUdM4BP
oDmrBAxY+Ga2s5bWg0qqGMK1sAv9eb9n7c5a7FzUM3w+NeeWiMl/JIZbwG2kTa7DhdIuvSTlEIpS
mR3oLbRiiQ2Ap0VqvOnie/238PyvyNZZxoG0cRRnsoHzYuOYjzj8lrge/rBRo9Cxvnla9MhY9N9S
hjgFpnnY1kNJkZ01QEFJH7GOjDnfXhtjIUBo33d9gzD/gf2RaqTAZk+USNFTX7dh9KJrTczuDqMl
7+oYvbDG/UGF0RLC2Yyui6PVvMw+o2sRFkaOGD3UuWHdpnWGP+41D0nXIPKwW6muzBtSKz1UvfRy
48plYEd80biiUTfHi22cmKtqP/O9lTwvBoIBRiTxbOV5QGphTeanjAJl7J2LBFeYAhEoYndSoSSD
vmr/jKwGhl3myKxiIuOQdnNf/bk5nReOojW5dTAhPx6aRR2rLcyUmqWeo+9BHML3Xk212qHtb1Mg
K5WEdDB3VKoGprbUfCoJU5652lj9IF4NgKvjIljQOigKbWG3slvVGTwJe+eifmTvR7BbEi0NMdCY
pYY5uDLRc91VdBaTMg8b2cssoeS3Ev5jXgVqiuormxkxbg6upjHYDGAcKvEmMlyb25jLG294oqo9
HAKLt8JCiMRT9czVdJBEAfCMwZVRsy1vwouxV3p4z060Ym5zoFG9Q3yUl74xH4XOInd02tXp9We3
ahbtrGJJE9T61wdX3U5DRaP+BYyDzltyQtEPiN0TZ7HRg9TI9yluokeo5Y8ph12ZeXEihmcH8RiP
mIlBswoerHM91NcxuovueCYK3WLKJvdjOKajm9IpvV3VxQpI2kT/jjZAUzuga59wcG1bDPGoSE+G
jMYbEQDStootojbdDv4ZroVLUFZ03qAWQDPItMBryAix7V5P8ZQHN7t3uuWtGMtHdDnVF4VNSOww
xfRCTKWKegdEzGg/KFZRZsjOD86cty2KlHUg5lZnNlPqlQsguSO0WpeG11o5i6qTKDbBBgNGrYGn
xZV5SbNRIt3HUSJBn5T5zKFugfHQWljJfnoY+AvLeWnUNy+xfZhPXao671cWE82zcjCssT4sqIDO
RBJBjfWG1FqJUEjyopgSkhfm2FlKqcraFiExDlbw3Saa0DH7HHspsBRa+Io1xNRbheQbw8rY3fU5
ixxnISkEryneVyb39g5UHFXab+Fbxx2rN80zuLJvrQ6t1c+G3X8QjWwdJW675rCvHzgmWcEk5Bif
2Ga2xRyb4/HuBPR42jdLB0fKQ6eCaQ1b/oZtoVqEBcVlc9+IuxD+xeVBJCom4SiEjM3QBidgscD7
PSnfJKYGjcR4E4vnsf4g8lKyZBTjkS1DveMieAupZoXqkY89liNAHfOnU2ve1Q90UG4JaEbLJkD7
VGgEhaZeZLNGm8hyRz70keVk0Rv2fqMM4SRR+NmjDyoIYwpxkuvDLx03Km/vVsCPJ3fbpTQFOLNL
aUwLSMdiR+1TeW5GFkAVidCqBmXaeXiARzS93GKoNEq8FU366qzvcXv+JcKaXurJ4ErUC7BuhzqX
59CqnLAEV4XNtgwv5mlZHkDvzJuKsgMFk+hhZdUPS9WFn6WoZgVg8zYSKj4oeFGZkvTJzwTAc/Aq
xHBZIOfWsKbkhUswHqr0JGzC7vzKrikYdiYlT9OWjzNPFstKGCCBiC4ips4L29JbEt2IVvZyicNi
JRzfq+FN7LqIY6Syz156CF4Wp+3EvN6LOuoAa+IxFCRzsXoJsVYttkaTU73T4HBnXupkKU5GH16q
OlxeOVY3HU6KMo9cqmuNpr+NdRu0rX8UODQGTTtl07zoQTJSuKnylLlOKq25NZtpl4Tw3/dAS6SI
lMYx9Aa0vJn7qiFCOOVJClsU8kl28RRcmsHKaB7EtorDckWR54i1L1GZsZlXk1tUxGXSX3R2j71W
IBHaSv4M33Y+UgafANHxWxHYvGDoyPc2qEZFylpa3ZW0aVpWmdZtZ6/Gd1BkcjIq7a2o+lkEaSpY
zgSLlaAqIw3ZU9P8jMhzzuPOOTMNJ25V6CD6gzravjcelmBjUfy0M8qTcXe6mB2/+E4GJYqMuXrl
cirljY5f6NC4HVoDc/fDGW3YfdgSz8cmZON1lrh65ztaYs0OVTNcCGn+2QUlV2pGr9QvUielCi5c
ivdENLHLBSG/m/rLGBrlS6lQBuBsRdSUd9kpbos4VpwqXfPylyWcyJflCRFjgfzIuOq6dvEGwXtA
iRIh1yqSNh0FMI59MISYn6H2ESo2ts0u5Q+EYCeQrSXiUCp94gHeFfnbZs3oKWEoREwP9tXHKA0P
sDKsJEr8Re2peIOJF2LAhov2v5iCU3TDuckCOxlgBu3ild5gXHs2v3rnxxTd5+rHRvJxDuXNS2Zi
Z9iNOvHMbVdlOIJE8tLZJKobhDhAItk96l9ZOjM46gxn+iaUEY/qVZWGJ+pvjY2Ug99bcen/0XJj
MzI/IE0hAV0pzVDkVQbSXvmFL1kP/GnyCAoQqdxJVqJJtBl+DybZQqaCZWvB6V9IVXwxVYh/MniU
oa90M0cF+IzyhWNMQf1uYYvUYEO4L559TFnrYJX7MH8emqvX+clE2jbOp5TRPK642KbAIpGtUY3q
HVKN0s6+tWpoShTW1RAEfq9G0W7SsInHf28QnIewzTLt5hJVNnSJh6XC6JXJMxWymxNy6vMUBWdR
qJefYljiPFp+sv8QUl/5fC3EVB9s1FHRNmw+CXKMUtY/m2GXiAjissTDo7p5/Qc/wZywNdZrXr/5
EeP9k/BaefqHPsm9NTuW9qDoQm1azbt5mKu4ZEP8KPpo+N5HOoyBeTDHPiCOAomRglySICbZVgSN
wgyw7RiPiNE0jJIwAqmMOHlNhuf+kSVrO0ZrhV/qoCP52NDV7bU36M9H+iMtzX2s+hdK3sr2AhGy
Cfsp9/mDiEz+RQPMyssNrpSzOAYjn/IIDBrjzkm2jL4xsSuWZ9gnTN+O0WqRYoAEgc4uMx9d/dlG
4R7Z6mEF1pZHjArBlMG2NIeVrjgG2+IsBoXxETYwX+WpC2//lPDxaL1JqB+MHXeK9EWlmL+lbCHC
0R0ulivVi45YtdVJw+pHK0Q63JtYw05tSbGmXSgvkSRgRfWxoqg6+ITM6um/4OYG/Hn3Vny5eQ1/
W6PeSICMVz/jMZA7HsVwvd8XwYS3WvPi50vEeRQUv322LN1dU/373cWwQ9+gwdOApZ+rjNNPmYyA
OOD3QiUt8Rm67EbOHxP8WPUdzhA/etwBLHsWvXSj9k1/iq9Y3xT/zxf3/wsAAP//AwBQSwMEFAAG
AAgAAAAhAAKsGIZkAgAASgoAABIAAAB3b3JkL2Zvb3Rub3Rlcy54bWzMlktz2jAQx++d6Xfw6A6y
eYV6gBzCpJNbJmk+gCLLWBPrMZKM4dt3ZWOgNWWMufRio8f+9N/V7uLF407kwZYZy5VcomgYooBJ
qhIuN0v08et5MEeBdUQmJFeSLdGeWfS4+v5tUcapUk4qx2wADGnjUtMlypzTMcaWZkwQOxScGmVV
6oZUCazSlFOGS2USPAqjsPqljaLMWjjwicgtseiAo7tutMSQEow9cIJpRoxjuxMjuhkyxT/wvA0a
9QCBh6OojRrfjJphr6oFmvQCgaoWadqPdMG5WT/SqE166Ecat0nzfqRWOol2givNJCymygjiYGg2
WBDzVegBgDVx/JPn3O2BGc4aDOHyq4cisDoSxDi5mfCAhUpYPk4ailqiwsj4YD842nvpcW1/eDUW
pov/tcla0UIw6SrPsWE5xEJJm3F9rHDRlwaLWQPZXnNiK/JmX6mjjuXyr/a0rkN5AnaRf4i/yGvl
14lR2OFGPOJo0UXCn2c2SgRk4engXqE5C27UsYE0gFELMKO8Y0o3jDqa4A9YnnEsuw0zbTB2L06l
XurNfdny06hCn2j8PtrLqfZL/zd8A+uQdeeVYO8T854RDS1B0PhlI5UhnzkoghwKIA2C6gb8E24l
8EWHVmffCkEZu72G7ZZpYohTBsGUv/lBVG3UMISPkeRticLwaTYeP0d+RzW1ZikpctdeefVT64fZ
HHpsBXk1/mU1oSAXNpHUMehdoTfIuQ/gaHIcvBVePymcQni1wEfzmtHorJdMvaF6Nj5d9I8q6bgs
qqb3/rev4X/p6kXJ19w+G9jVbwAAAP//AwBQSwMEFAAGAAgAAAAhAAflUctjAgAARAoAABEAAAB3
b3JkL2VuZG5vdGVzLnhtbMyWS3PaMBDH753pd/DoDrJ5hXqAHMKkk1smaT6AIsugifUYScbw7buy
MaY1ZYy59OKHpP3pv6vdtRePe5EFO2YsV3KJomGIAiapSrjcLNHHr+fBHAXWEZmQTEm2RAdm0ePq
+7dFETOZSOWYDQAhbVxoukRb53SMsaVbJogdCk6Nsip1Q6oEVmnKKcOFMgkehVFYPmmjKLMW9nsi
ckcsOuLovhstMaQAYw+cYLolxrF9w4huhkzxDzxvg0Y9QODhKGqjxjejZtiraoEmvUCgqkWa9iNd
cG7WjzRqkx76kcZt0rwfqZVOop3gSjMJk6kygjh4NRssiPnK9QDAmjj+yTPuDsAMZzWGcPnVQxFY
nQhinNxMeMBCJSwbJzVFLVFuZHy0H5zsvfS4sj/eagvTxf/KZK1oLph0pefYsAxioaTdcn2qcNGX
BpPbGrK75sROZPW6Qkcdy+Vf7WldhbIBdpF/jL/IKuXXiVHY4UQ84mTRRcKfe9ZKBGRhs3Gv0JwF
N+rYQGrAqAWYUd4xpWtGFU3wByzPOJbdhpnWGHsQTakXenNftvw0KtcNjd9He2lqv/Bf4RtYx6w7
rwR7n5j3LdHQEgSNXzZSGfKZgSLIoQDSIChPwF/hVAJfdGjV/CoERewOGlZbpokhThkEQ/7gB1G5
TsMr/Iokb0sUhk+z8fg58ivKoTVLSZ659syrH1o/zObQYkvIq/E3qwkFtbCIpI5B6wq9QcZ9/EaT
08tb7uWT3CmEVwt8Mq8Ytc5qylQLyuvRpUveUSUdl3nZ8d7/9jT8Lx29KPmK082zXf0GAAD//wMA
UEsDBBQABgAIAAAAIQC29GeY0gYAAMkgAAAVAAAAd29yZC90aGVtZS90aGVtZTEueG1s7FlLixtH
EL4H8h+Guct6zehhrDXSSPJr1zbetYOPvVJrpq2eadHd2rUwhmCfcgkEnJBDDLnlEEIMMcTkkh9j
sEmcH5HqHkkzLfXEj12DCbuCVT++qv66qrq6NHPh4v2YOkeYC8KSjls9V3EdnIzYmCRhx719MCy1
XEdIlIwRZQnuuAss3Is7n392AZ2XEY6xA/KJOI86biTl7Hy5LEYwjMQ5NsMJzE0Yj5GELg/LY46O
QW9My7VKpVGOEUlcJ0ExqL0xmZARdg6USndnpXxA4V8ihRoYUb6vVGNDQmPH06r6EgsRUO4cIdpx
YZ0xOz7A96XrUCQkTHTciv5zyzsXymshKgtkc3JD/beUWwqMpzUtx8PDtaDn+V6ju9avAVRu4wbN
QWPQWOvTADQawU5TLqbOZi3wltgcKG1adPeb/XrVwOf017fwXV99DLwGpU1vCz8cBpkNc6C06W/h
/V671zf1a1DabGzhm5Vu32saeA2KKEmmW+iK36gHq92uIRNGL1vhbd8bNmtLeIYq56IrlU9kUazF
6B7jQwBo5yJJEkcuZniCRoALECWHnDi7JIwg8GYoYQKGK7XKsFKH/+rj6Zb2KDqPUU46HRqJrSHF
xxEjTmay414FrW4O8urFi5ePnr989PvLx49fPvp1ufa23GWUhHm5Nz9988/TL52/f/vxzZNv7XiR
x7/+5avXf/z5X+qlQeu7Z6+fP3v1/dd//fzEAu9ydJiHH5AYC+c6PnZusRg2aFkAH/L3kziIEMlL
dJNQoAQpGQt6ICMDfX2BKLLgeti04x0O6cIGvDS/ZxDej/hcEgvwWhQbwD3GaI9x656uqbXyVpgn
oX1xPs/jbiF0ZFs72PDyYD6DuCc2lUGEDZo3KbgchTjB0lFzbIqxRewuIYZd98iIM8Em0rlLnB4i
VpMckEMjmjKhyyQGvyxsBMHfhm327jg9Rm3q+/jIRMLZQNSmElPDjJfQXKLYyhjFNI/cRTKykdxf
8JFhcCHB0yGmzBmMsRA2mRt8YdC9BmnG7vY9uohNJJdkakPuIsbyyD6bBhGKZ1bOJIny2CtiCiGK
nJtMWkkw84SoPvgBJYXuvkOw4e63n+3bkIbsAaJm5tx2JDAzz+OCThC2Ke/y2EixXU6s0dGbh0Zo
72JM0TEaY+zcvmLDs5lh84z01QiyymVss81VZMaq6idYQK2kihuLY4kwQnYfh6yAz95iI/EsUBIj
XqT5+tQMmQFcdbE1XuloaqRSwtWhtZO4IWJjf4Vab0bICCvVF/Z4XXDDf+9yxkDm3gfI4PeWgcT+
zrY5QNRYIAuYAwRVhi3dgojh/kxEHSctNrfKTcxDm7mhvFH0xCR5awW0Ufv4H6/2gQrj1Q9PLdjT
qXfswJNUOkXJZLO+KcJtVjUB42Py6Rc1fTRPbmK4RyzQs5rmrKb539c0Ref5rJI5q2TOKhm7yEeo
ZLLiRT8CWj3o0Vriwqc+E0LpvlxQvCt02SPg7I+HMKg7Wmj9kGkWQXO5nIELOdJthzP5BZHRfoRm
sExVrxCKpepQODMmoHDSw1bdaoLO4z02Tker1dVzTRBAMhuHwms1DmWaTEcbzewB3lq97oX6QeuK
gJJ9HxK5xUwSdQuJ5mrwLST0zk6FRdvCoqXUF7LQX0uvwOXkIPVI3PdSRhBuENJj5adUfuXdU/d0
kTHNbdcs22srrqfjaYNELtxMErkwjODy2Bw+ZV+3M5ca9JQptmk0Wx/D1yqJbOQGmpg95xjOXN0H
NSM067gT+MkEzXgG+oTKVIiGSccdyaWhPySzzLiQfSSiFKan0v3HRGLuUBJDrOfdQJOMW7XWVHv8
RMm1K5+e5fRX3sl4MsEjWTCSdWEuVWKdPSFYddgcSO9H42PnkM75LQSG8ptVZcAxEXJtzTHhueDO
rLiRrpZH0Xjfkh1RRGcRWt4o+WSewnV7TSe3D810c1dmf7mZw1A56cS37tuF1EQuaRZcIOrWtOeP
j3fJ51hled9glabuzVzXXuW6olvi5BdCjlq2mEFNMbZQy0ZNaqdYEOSWW4dm0R1x2rfBZtSqC2JV
V+re1ottdngPIr8P1eqcSqGpwq8WjoLVK8k0E+jRVXa5L505Jx33QcXvekHND0qVlj8oeXWvUmr5
3Xqp6/v16sCvVvq92kMwioziqp+uPYQf+3SxfG+vx7fe3cerUvvciMVlpuvgshbW7+6rteJ39w4B
yzxo1IbtervXKLXr3WHJ6/dapXbQ6JX6jaDZH/YDv9UePnSdIw32uvXAawxapUY1CEpeo6Lot9ql
plerdb1mtzXwug+Xtoadr75X5tW8dv4FAAD//wMAUEsDBBQABgAIAAAAIQAM7Sg9BQkAACEjAAAR
AAAAd29yZC9zZXR0aW5ncy54bWy0Wltv3DYWfl9g/4Mxz+tYvEuDOIUkktsUyTaoU+yzPMOxhegy
kDR23F/fI2kUX/JNkbTIiy3x4zk8PHeK8/qnz3V1dhe6vmybyxV7Fa3OQrNpt2Vzc7n6/aM/j1dn
/VA026Jqm3C5egj96qc3//7X6/t1H4aBpvVnxKLp1/XmcnU7DPv1xUW/uQ110b9q96EhcNd2dTHQ
a3dzURfdp8P+fNPW+2Ior8uqHB4ueBTp1ZFNe7k6dM36yOK8Ljdd27e7YSRZt7tduQnHfwtF9y3r
ziS23Rzq0AzTihddqEiGtulvy32/cKv/LjcCbxcmd3+1ibu6Wubds+gbtnvfdtsvFN8i3kiw79pN
6HsyUF0tApbN48LyK0Zf1n5Fax+3OLEichZNT08lV9/HgH/FQG/K7ffx0EceF0T5hE8fvo+NWtj0
D3X4vDDqq29R7Qy9K6+7opsd96jXerN+e9O0XXFdkTik3zNS0dkk3fh3lPgNBc0fbVuf3a/3oduQ
51DEqWh1MQJdqNu78IEisW2K6m0zL0re+QS1xRDSZvuxrMM0um3/1w627PdV8fChuAlZe6BA7crQ
TzC5QLu7GoiIVuz3oaqmqN5UoSCB79c3XVFTPC4jM8uwKw7V8LG4vhraPU26K0gvhh+l3NwWXbEZ
Qne1LzbELW+boWurZd4kUE6x3ZHrzRS32+7qttgHOzPu37xu1/04cFypP7tbh8+kibAtB8o1+3Jb
F58vVzySycjhArG4X+/admjaIXzonr6RHKNPnbN57RfD0x4uXtKGZvvVyws+z0cXNs8I54T2+HQ1
J0ciaYqaHOJZwnvfbsNogENXfrvnjgSTkpk62gIuRG7SdeU2fBwd8Wp4qIInG12Vf4ye88uhH0ri
ODnWP5DgrwQIzbjyrxQ6Hx/2wYdiOJA3/KDFJofzVbl/X3Zd271tthRVP2yxcrcLHS1QUki9J08s
u/Z+0vPPodhS5P6gdQ99+D9NpswlPlL0fcraYWjrnx/2t6Trf2bJxZcf3Zc6ge0UYePDbxQpX6ZG
1uiYCvWckAh9RKJI8thBhEvp7AlEG3kCMVmGESUYXkdImxiMGOVyiEipxJRkvkKU0iqGiBGpPVrr
JWKyGHOLdaQFRBLtT6yTC57hnTqV51hvnmkBdcAimSVQasZIBqhrJiMhluL0AhHCYW6KReIUkkto
BaaE4Rwihoml8LxA4iiWGEmYZlgHGY9P7McykUPLMSuNx9xcZC2W2rMUIzwyqYG6piDRHkpAocBV
ChGlDYN+wCmuGJbAcJ9BHXCjmMPcUi5zqANC0vQEIlSKd5qJyOGdWkYmgohjLodRwp1xDO/HC22P
hfIlohMPo5GQVEIaEenIw/0Q4hSmYYKd4Kaki6GuhYlirDeRaRPBfCDyKIswTc7y3GNExdjjhTU+
gzaVTBqcdyQ5TwpjW0rOsGxS8ZhDv5bGCI+RjBISliATNoVVRuZKciyBZSmHfiCt0tjahDgDK6C0
2sZYb47nDu/HSaGhTRVlkQQjTCQWrqNIN7j+KClPVBmlImeg5ZRiRmIJlFA4h6iESVxlVKIZg3pT
aZRGWOpMyBxaQeUm05ib59zBmCNExFA2HfEkxwgTmYKyaa6TCOpAk8t7qFGtx6MnRoQ30D5aG+5g
TqROLD6xn4RRV4ERTnvCCHU1MLJ0QmUG+ptORZpDD9FOW4t1QNGjIWIiqTOoHcNM6qB2jJAO94lG
mNSfoDE2gvuhmikFlk1yq2B2MdIoDWObEIszrFEyx10N8YpzvI42SQp1bWKqgXinsRa46zS5SDLo
ByY3Avdvxilq1CDiJVkIIybR0KYx9U+4g4wjYz3UTsyoMkEdxEJ5B/NBTMcSCTUaS8ViaO3YUCsC
dxrHPI4wTaxT3G3EqZAMS2BZ4vBOnfC4/sSeKwW9N2GcXA4iimcSekiiBHk2RqTDMZcYFmNPTIzI
sNSEWAt3mhitcA1OEuFS6CGJjVSMZfPCJXgdT6UR2ifxJrdQBylleQNpCKEGCiJU5RT0RGqiM9yp
pmI8WWPEkC9CRDKX4nWkijnMOym1sPgcnBpyHWiFNKHEjGXLT534Uy+Pn+5eIplgOe5QMsVYCutP
NnoilC3T0mNrU3NgcJXJjPS4c8ioD8G1JEtZ7qGHZFmkcBbLqHc5gbjxawBGpMP1J/PC4KycMxPj
TE4lho4ZEJHCSqiDXCobYW6SeiEYc7niDOfrXBmLe4pcC+HxOlpLfGLJTZThmMtjIT2Mkjwm58Hc
Mi6+fHh/juTaMUyTG45PErnVeYxpnGQ4i+VOM3wqyL3IUxglllN2gTFnqenEZ01Lp0YDtWMN07gC
WqMyHNuW8jWDfnD626ClTtVC7diYSZyrbCzHK0GEpEzGeKeZ9BFex1IoQF1br3PsvU4Iib+7OEX1
5wTCY3w6dJqEgHnUxZHHtdHFhuEzhks5w6ddl8kcW87l3OHM53LqAmCGdY4OYdDjneMGfzl1njED
Pd7RGRR3Qp7pjEMaQhz+akjHuZxDT/RKSYZptE40lNqbKBdQOz42BndcPo0yDv3NZ9QQQssRcqKr
8Y4SEubmVTrH6cUM9W9e1+vxtnm8eZqfxiues3qmyIv6uiuLs/fjffTFOOO6+5SVzYJfh13bhafI
1eF6Ac/PZ6Cvi6ryXbFZgGk79Xpb9nsbdtNz9b7obh75Hmd0cHQbdr984TXefIbuv1172M/ofVfs
56ubZQqT8+fdel02w7uyXsb7w/XVQtUU3cMT6NBsf73rJj09qud+PdyGeroCe1dMVyrT3NCcp7/P
yt5U3dV4XRLeF/v9fOtyfcMuV1V5czuw8aJkoLdt0X2aXq5v+BHjE8ZnbHopNuPOaPbx4XGML2NP
5ollTDyOyWVMPo6pZUw9jullTI9jtw/70FVl8+ly9eVxHN+1VdXeh+3Pj/hXQ7MSpgvZv3tDe5xd
FQ/tYXg2d8TGyfvnHLbFUByvvC6eEU8u/kKW8Up6U5I7Xj3U1483za9mwauyH67CvuiKoe0W7D8T
xuR6227eUiTR0zRurGDemznKmJous4fpRo3s/lvYZUUftnOcLb9tefMnAAAA//8DAFBLAwQUAAYA
CAAAACEAvdSNvycBAACPAgAAFAAAAHdvcmQvd2ViU2V0dGluZ3MueG1slNLNagIxEADge6HvEHLX
rFKlLK5CKZZeSqHtA8TsrIZmMiETu9qnb9xqf/DiXkImyXzJhJktdujEB0S25Cs5GhZSgDdUW7+u
5NvrcnArBSfta+3IQyX3wHIxv76atWULqxdIKZ9kkRXPJZpKblIKpVJsNoCahxTA582GIuqUw7hW
qOP7NgwMYdDJrqyzaa/GRTGVRyZeolDTWAP3ZLYIPnX5KoLLInne2MAnrb1EaynWIZIB5lwPum8P
tfU/zOjmDEJrIjE1aZiLOb6oo3L6qOhm6H6BST9gfAZMja37GdOjoXLmH4ehHzM5MbxH2EmBpnxc
e4p65bKUv0bk6kQHH8bDZfPcIRSSRfsJS4p3kVqGqA7L2jlqn58ecqD+tdH8CwAA//8DAFBLAwQU
AAYACAAAACEAWea/O8IOAACYjwAADwAAAHdvcmQvc3R5bGVzLnhtbOyd33PbNhLH32/m/geOnu4e
Uls/bDeZuh3biS+eS1K3sq/PEAlZrClCR1KxfX/9ASBIgVqC4oJbX3vTl8QiuR8Q+O4CWP7Cdz88
r5PgK8/yWKTno/E3x6OAp6GI4vThfHR/d/3m21GQFyyNWCJSfj564fnoh+//+pfvnt7lxUvC80AC
0vzdOjwfrYpi8+7oKA9XfM3yb8SGp3LnUmRrVsif2cPRmmWP282bUKw3rIgXcRIXL0eT4+PTkcFk
fShiuYxD/l6E2zVPC21/lPFEEkWar+JNXtGe+tCeRBZtMhHyPJeVXiclb83itMaMZwC0jsNM5GJZ
fCMrY85Io6T5+Fj/tU52gBMcYAIAp2Ec4RinhnEkLS1OznGYkwqTv6z58yhYh+9uHlKRsUUiSbJp
Alm7QIPVv6qw76VzRCJ8z5dsmxS5+pndZuan+aX/uxZpkQdP71gexvGdPBlJXMcS/vEizeOR3MNZ
XlzkMWvduVJ/tO4J88LafBlH8ehIlZj/R+78ypLz0WRSbblSZ9DYlrD0odrG0zcX9/aZ6E33c7Vp
IbnnI5a9mV8owyNTsfJ/q7qb/V+64A0LY10OWxZc+v349FhBk1iF2eTkbfXj561qaLYthClEA8r/
a+wRaHEZDjI45mWMyr18+UmEjzyaF3LH+UiXJTfe39xmschkHJ6P3uoy5cY5X8cf4yjiqXVguooj
/suKp/c5j3bbf7rWsWQ2hGKbyr+nZyfaC5I8+vAc8o2KTLk3ZUqTL8ogUUdv413h2vzfFWxslGiz
X3GmuqdgvI/Qp49CTJRFbtW2nbndq7s+ClXQ9LUKmr1WQSevVdDpaxV09loFfftaBWnMb1lQnEb8
uQxEWAygHuI4ohHNcQQbmuOIJTTHESpojiMS0ByHo6M5Dj9GcxxuiuAUInR5oeXsU4e3d3MPjxF+
3MNDgh/38Ajgxz3c4ftxD/fvftzD3bkf93Dv7cc93FnjueVUK7iRYZYWg6NsKUSRioIHBX8eTmOp
ZOmcjYanBj2ekVSSAFP2bGYgHkwLmf592EN0kPqP54XK6gKxDJbxwzaTqf7QE+fpV57IpDtgUSR5
hMCMF9vM0SI+Pp3xJc94GnJKx6aDqkwwSLfrBYFvbtgDGYunEXHzVUSSTqF2aJk/r1SQxAROvWZh
JoafmmBk/cOnOB/eVgoSXG6ThBOxvtC4mGYNzw00ZnhqoDHDMwONGZ4YWJpRNZGhEbWUoRE1mKER
tVvpn1TtZmhE7WZoRO1maMPb7S4uEt3F27OOcf9rd1eJUFfZB5/HPH5ImZwADB9uzDXT4JZl7CFj
m1Wgrkq3Y+06Y8u5FNFLcEcxptUkqnm9dpErWes43Q5v0AaNKrhqHlF41TyiAKt5w0Pss5wmqwna
R5p8Zr5dFK1Bq0m9gnbOkm05oR0ebawY7mG7ALiOs5wsDNqxBB78RU1nlZwUPd/uLIef2I41PKz2
eyXS0zNIgrNMRPhI0w1/fNnwTKZlj4NJ1yJJxBOP6IjzIhOlr9khP9GS9Ar5D+vNiuWxzpUaiP5D
fXV/PvjMNoMrdJuwOKXR7cObNYuTgG4G8fHu86fgTmxUmqkahgZ4KYpCrMmY5krg337hi7/TnOCF
TILTF6LaXhBdHtKwq5hgkClJIiIiyWlmnMYkY6jm/ZO/LATLIhrabcbLR2IKTkScs/WmnHQQxJbs
F59k/0MwG9K8f7EsVteFqILqjgRmXTbMt4tfeTi8q/siApIrQz9uC339UU91tTUdbvg0oYEbPkXQ
asrhQfkvQWUbuOGVbeCoKnuVsDyPnbdQvXlU1a141PUdnvwZnkhEttwmdA1YAclasAKSNaFItus0
p6yx5hFWWPOo60voMppHcElO8/6RxRGZGBpGpYSGUcmgYVQaaBipAMOf0LFgwx/TsWDDn9UpYURT
AAtG5Wekwz/RXR4LRuVnGkblZxpG5WcaRuVn0/cBXy7lJJhuiLGQVD5nIekGmrTg643IWPZChPyQ
8AdGcIG0pN1mYqnelRBp+RA3AVJdo04IJ9sljkrkX/iC7NQUi/K8CK6IsiQRguja2m7A0ZbNZ9cO
mek3OQafwm3CQr4SScQzR53ctjJfnpevZeyfvj6NXpc9P8UPqyKYr+qr/Tbm9PigZZWwN8wOF9jW
5qfV+yxtZp95FG/X1YnClylOp/2NtUc3jGeHjXcziYblSU9LWObpYcvdLLlhedbTEpb5bU9LHacN
y654eM+yx1ZHOOvynzrHczjfWZcX1catxXY5Um3Z5oJnXV7UCJXgIgzV3QKoTr+Ycdv3Cx63PSaK
3BRMOLkpvePKjegKsJ/511iN7JhOU5dXPz0B+n09ie7Vc/60FeV1+8YNp/4vdd3IiVOa86CVM+1/
46rRy7jbsXd340b07nfciN4dkBvRqydymqO6JDeld9/kRvTupNwIdG8FRwRcbwXtcb0VtPfprSDF
p7caMAtwI3pPB9wIdKBCBDpQB8wU3AhUoAJzr0CFFHSgQgQ6UCECHahwAoYLVGiPC1Ro7xOokOIT
qJCCDlSIQAcqRKADFSLQgQoR6ED1nNs7zb0CFVLQgQoR6ECFCHSg6vnigECF9rhAhfY+gQopPoEK
KehAhQh0oEIEOlAhAh2oEIEOVIhABSow9wpUSEEHKkSgAxUi0IFavmroH6jQHheo0N4nUCHFJ1Ah
BR2oEIEOVIhABypEoAMVItCBChGoQAXmXoEKKehAhQh0oEIEOlD1zcIBgQrtcYEK7X0CFVJ8AhVS
0IEKEehAhQh0oEIEOlAhAh2oEIEKVGDuFaiQgg5UiEAHKkR0+ae5Rel6zH6Mv+rpfGK//60rc1I/
269y26hpf1R1Vm5W/3cRLoV4DFpfPJzqfKMfJF4ksdCXqB231W2ufiQCdePzx6vuN3xs+sCPLpl3
IfQ9UwCf9bUE11RmXS5vW4Ikb9bl6bYlmHXOunpf2xIMg7OuTlfHZfVQihyOgHFXN2MZjx3mXb21
ZQ6buKuPtgxhC3f1zJYhbOCu/tgyPAlU57xvfdKznU7r50sBocsdLcKZm9DlllCrqjuGgdFXNDeh
r3puQl8Z3QSUnk4MXlg3Cq2wG+UnNQwzrNT+geomYKWGBC+pAcZfaojylhqi/KSGHSNWakjASu3f
ObsJXlIDjL/UEOUtNUT5SQ2HMqzUkICVGhKwUg8ckJ0Yf6khyltqiPKTGk7usFJDAlZqSMBKDQle
UgOMv9QQ5S01RPlJDbJktNSQgJUaErBSQ4KX1ADjLzVEeUsNUV1S66soDalRClvmuEmYZYgbkC1D
XOdsGXpkS5a1Z7ZkETyzJahVpTkuW7JFcxP6qucm9JXRTUDp6cTghXWj0Aq7UX5S47KlNqn9A9VN
wEqNy5acUuOypU6pcdlSp9S4bMktNS5bapMaly21Se3fObsJXlLjsqVOqXHZUqfUuGzJLTUuW2qT
GpcttUmNy5bapB44IDsx/lLjsqVOqXHZkltqXLbUJjUuW2qTGpcttUmNy5acUuOypU6pcdlSp9S4
bMktNS5bapMaly21SY3LltqkxmVLTqlx2VKn1LhsqVNqXLb0WZrEBJ+Amq9ZVgR034v7yPJVwYZ/
nPA+zXgukq88CtBVPXpqrFmlytArzMnjC1lR9dly6x2jqPxsqwHqA2+iem0pZazOKDCreJnN+sTN
PdayRG14oKgabm7wjgF+tyKVLmHBZK1+VK0CCk/V1wxbtisVq+1VMVcrlpV7d/5VHWMiaFeXp3dZ
LpN6s/v4+Pri+HJyXR5lVhx75HzzRZavt6kfn+KU5/rXbjGyhfoQmGyByUy/MGXWJjORJsovLX36
mtQFGeVMEZ0Lu7FfOxZ2Uzs/mG1qf2Ntt4blbm03tfmyXtstVJFZndfk+mT2VsemPlhH7fmI6ZjV
HqM3qwdJJOjStNNudbhpy+pw5TZrkTcf35k4fceUSOM7kx6+0wzCA+40uT59e21u8/u4Uz9vqvqB
/zNvmphRu7HWoN420JumTm8yUtF40/SP6U1VvP7evGl8PT071YlfD286g95knplpeJPedtibQikk
C82HFB1DqPkgev1Gr/4c+r6fOb6a7vARMy4CH3GfaKGmWx0nqadjnYN9OWNzeq1x293UxOXFxSIp
HUf+cZMqJ34yi1WWZxo9sxIl91/xJPnMyqPFxn1owpcq9uTe8bH+YM7e/kX57VenfaaTBCfgqHky
5c9uxyhXgzFPrznnVmom3NLc+lHKoS3d02nDbS6bRk8R98+vMW/aP0uzU2ZYu85sr3dsdXxXn1i5
tKs/dM/G/pwjoSUtpzMuSSdEkpr69JTUHsP+nKigJS3nFC5Jp0SSGn3+yJL+D2cL7XNP1dnvPvex
r6C+WLLb3aaga7bZAHdNOaemTqgJZqzHbjXyqqf7zaQxVB9bey62LDHffSrbpVphe6Crwwp1t9ZQ
p28qc6DxXA3W0x06qv0hjdSKF40n7vcrbo4JGgcdcpaDGstZTP3HTX1olVXWe3cJhVlsvcwn3Iut
O7qD89EVS+JFpoNZh3ljS5jvfuqzTMVtJsSy1K25xvz93KOXrVv8SqzVSgu7ly32m7t1SUKcow2Z
Q+8Jdza5vjQBaNp111+NW4agcptvf2UaR38LrqNd9HKDmO7K4nbmxwStZJzQ32+t8cAgG+NBdRWP
aIjfb5n9Vjf7y6VdBvZ5tro4BRBOOaTROp1ybj703+GX1VoAbU0EKm9f1AE7W5rNlP9b+69p0EVZ
hyt1WYfc2+yquBzOHOP2udaYdrcbtcfZDfTb+p/56mdrp9j4ImhbK7l6RAv66j1ifTEwGD6qz/mD
4MH9jTWs25vUuF7/3lNqbG6ONoYvvY3O4febuUu/od2r7SfEzv47aXX3BXYOm9asMY4JipLUJx4O
BsDZbDybXjUCoGALfadU/l8dpxLD0oc2QrbZ7GRsJsnWMfoCYn3I2+M6ya94gwKL5iKBabR9Ccpd
FNcHKiHdiriaH+tN1+Wa8vtVMUvNY7ypJP3pTShvshptX4Jy11BvMvoO9qbqr/z7/wIAAP//AwBQ
SwMEFAAGAAgAAAAhAD4K6QO8BAAAZEAAABIAAAB3b3JkL251bWJlcmluZy54bWzsm9tu6jgUhu9H
mndAuW9zDgFtusWhjDqaqbbUbs21CQas+hDZAcrtvMw8wjzWvMLYCQmw0yJimA6VfNMU2+vP8rJ/
52tUvnx9Jbi1glwgRnuWe+tYLUgTNkV03rO+P49vYqslMkCnADMKe9YGCuvr3c8/fVl36ZJMIJcD
W1KDiu46TXrWIsvSrm2LZAEJELcEJZwJNstuE0ZsNpuhBNprxqe257hO/lvKWQKFkDpDQFdAWFu5
5PU0tSkHaxmsBAM7WQCewdedhttYJLQ7dlwX8jSE5Aw9ty7lN5aKbJVVTSjQEpJZ1ZRCPaU3Jhfp
KXl1pbaekl9XivWUatuJ1Dc4SyGVnTPGCcjkRz63CeAvy/RGCqcgQxOEUbaRmk5UygBEXzQyklGV
AvGnjRXaNmFTiP1pqcJ61pLT7jb+popXqXeL+O2ljOCnzL8IGbFkSSDN8pnbHGJZC0bFAqWVw4mu
muxclCKrY5NYEVyOW6fuiXZ573gaFaXcCZ6S/rb+BBeZH1d0nRNWRElUEaekcHjPMhMid+Huxlql
2Suue+IBUgp4NYEoQSdu6VKjqKacj4zc0xGwmUxYyogN2Vl9nc7P2y2/cLZMd2roPLWHnffX6jHc
QGu76/adIM5L5mkBUnkkkKT7MKeMgwmWGck91JLboJWvgPopV6WlTGfdSVYAE5FxkGSPS9I6+PQg
F10yh4zscihBg6vGAiv6swzyAYfgRQ1RKlQoze4KYIkq/bDtjjuOZasessQZ+g2uIH7epLAcs9hM
OJr+rvqw6ivGZiTF5Yix0+/7nu8VPXilOpC8FEl1sxTLI98ZOh3Hcdw8hzzHKokiTpLQmFSNkyXG
MKsUn+Fr1fXPn39X7b8mZSuGs+3w9BtXF0TVNFVzz2p7eSYLQOc5k/lRPmW7Gsy3lzGjmVDFFQmS
u+1pQyYM56F9WbeDBkSl8BTOgKzMVixXsfPEfqyEW6uEf34lWNM6uEGgV4ghW3IEeesRrveq8UNr
IuoDm1XJq1UpzFvkQ0s++VZQlegC++evpnXz3Eivbn/I0erPALFXtcO2ZgXy3zDUf1Cgxgbz4vj/
dljwhsMuXprGjpN1uGrHFf66PscFvuaRfWnHRVfquNDRPMov57j2VToubGue1R/kuPhKHRcFmkf4
+Y6zD2hW3eMo6ioDNkZd33cj1xmPivnrou5gOLp37oN+VdxqWQ3qGtQ1qGtQ9yMcZlDXoK5BXYO6
BnX1HPd5UFdRQnPU7cSB77f9Yv66qOsFnhd7g2FV3GpZDeoeQ92Lb3CDvh90LBj0Neir5ziDvnqO
M+hr0FfPcQZ99Rz3edBX7bLG6Bv2Qz8cnfuWNxoHThTFx9E3HMbDoTcqcmi2jOlTtsFVPvd0+sgy
OEATjNicg3SxudTxYV4GGyI+57QwRGyIWM9xhoj1HGeI2BCxnuMMEes57vMQsTrpGxNx5I9GUad/
5svgQXsc+4P7qCputazmZfAx1L34Bjfo+0HHgkFfg756jjPoq+c4g74GffUcZ9BXz3FXhb40R15a
/ouvajrg33JGOcna+chamPd+WP7ttHfCileSb4YFR8Jq38rbhZVlfCssfD8sX/MyrLgWjH/3LwAA
AP//AwBQSwMEFAAGAAgAAAAhAKjOxJNlAQAA1wIAABEACAFkb2NQcm9wcy9jb3JlLnhtbCCiBAEo
oAABAAAAAAAAAAAAAAAAAAAAAAAAAAAAAAAAAAAAAAAAAAAAAAAAAAAAAAAAAAAAAAAAAAAAAAAA
AAAAAAAAAAAAAAAAAAAAAAAAAAAAAAAAAAAAAAAAAAAAAAAAAAAAAAAAAAAAAAAAAAAAAAAAAAAA
AAAAAAAAAAAAAAAAAAAAAAAAAAAAAAAAAAAAAAAAAAAAAAAAAAAAAAAAAAAAAAAAAAAAAAAAAAAA
AAAAAAAAAAAAAAAAAAAAAAAAAAAAAAAAAAAAAAAAAAAAAAAAAAAAAAAAAAAAAAAAAAAAAAAAAAAA
AAAAAAAAAAAAAAAAAAAAAAAAAAAAAAAAAAAAAAAAAIySTU/DMAyG70j8hyr3Nmk3TahqOwnQTkxC
YgjELSTeFtZ8KMlW+u/J2q2jaAdutt/Xj2wnxfxb1tEBrBNalShNCIpAMc2F2pTodbWI71DkPFWc
1lpBiVpwaF7d3hTM5ExbeLbagPUCXBRIyuXMlGjrvckxdmwLkrokOFQQ19pK6kNqN9hQtqMbwBkh
MyzBU049xUdgbAYiOiE5G5Bmb+sOwBmGGiQo73CapPji9WClu9rQKb+cUvjWwFXrWRzc304MxqZp
kmbSWcP8KX5fPr10q8ZCHW/FAFUFZ7kXvoaqwJcwRG7/+QXM9+UhCTGzQL22vTAk4cw7aBttuQvK
KAs2Do5ZYXx4vL5vVAjumjq/DK+5FsDv257wtxZKFg7i+AOqtHMMaXE6Zz8P8CicIe+PdlbeJg+P
qwWqMpJNYzKLU7Iis3w6yQn5OI406r8A5WmA/xOzMfEM6Hcaf8XqBwAA//8DAFBLAwQUAAYACAAA
ACEAdW2iPz4CAAC2CQAAEgAAAHdvcmQvZm9udFRhYmxlLnhtbOSUW2vbMBSA3wf7D0LvjS9xLg1N
Cs0SKIw9rC17VmTZFrMko6PEyb/f8SVrg5MRs9ExZuFEPpI+SR9Hurvfq5zshAVp9JwGA58SobmJ
pU7n9OV5fTOlBBzTMcuNFnN6EEDvFx8/3JWzxGgHBMdrmCk+p5lzxczzgGdCMRiYQmhsTIxVzOGn
TT3F7PdtccONKpiTG5lLd/BC3x/TFmOvoZgkkVx8MnyrhHb1eM+KHIlGQyYLONLKa2ilsXFhDRcA
uGeVNzzFpP6JCaIOSEluDZjEDXAz7YpqFA4P/Lqm8lfAqB8g7ADGXMb9GOOW4eHINxwQ/TCjIwYO
SuwpUXz2mGpj2SZHEqohuDtSg6vfarJFmxuknGmmsNfTQW1MXscLpg2IAJt2LJ9Tf4Ql8CtnE3+M
/yN/Qr2qI8+YBVExmo5hE06YkvnhGLVGMd00FNLx7BjfMSurBTZNIFNs2MLGR0770CYSYMqfRsJO
n+FphNec6WkkeNMH5/QaAR0Rz1IJIF9ESb7WKz9nJMQy9odoIsI3xFp03kg90+8bWeGaw9V6/Wpk
iZHJdPTQMXL7KyP1Z9BwrjeyNFsrha2cXLAxQQO3tZXKRtTLhjKxsOd0JHIv4utdRMP3cPEN75/q
3oULJ6Xz9DgpbOvMP3RQliyXGysvpMS6ToWqRJgcYa+UgFIC9Dsg0bmkCKPJ+xyQxgT5LNPMXfRR
Wfg/fDyJ1Ajy8nhBxUN7SzQv3p5/QcUqmhwjf1ZFW4HFDwAAAP//AwBQSwMEFAAGAAgAAAAhADfV
DPPgAQAA4QMAABAACAFkb2NQcm9wcy9hcHAueG1sIKIEASigAAEAAAAAAAAAAAAAAAAAAAAAAAAA
AAAAAAAAAAAAAAAAAAAAAAAAAAAAAAAAAAAAAAAAAAAAAAAAAAAAAAAAAAAAAAAAAAAAAAAAAAAA
AAAAAAAAAAAAAAAAAAAAAAAAAAAAAAAAAAAAAAAAAAAAAAAAAAAAAAAAAAAAAAAAAAAAAAAAAAAA
AAAAAAAAAAAAAAAAAAAAAAAAAAAAAAAAAAAAAAAAAAAAAAAAAAAAAAAAAAAAAAAAAAAAAAAAAAAA
AAAAAAAAAAAAAAAAAAAAAAAAAAAAAAAAAAAAAAAAAAAAAAAAAAAAAAAAAAAAAAAAAAAAAAAAAAAA
AAAAAAAAAAAAnFPBbtswDL0P2D8YvjdyujRrAkXFkGLoYVsDxG3PmkwnwmRJkNig2dePshtP2Xqq
T4+P9NMTSfGbl84UBwhRO7sqp5OqLMAq12i7W5UP9deL67KIKG0jjbOwKo8Qyxvx8QPfBOchoIZY
kISNq3KP6JeMRbWHTsYJpS1lWhc6iRSGHXNtqxXcOvXcgUV2WVVzBi8ItoHmwo+C5aC4POB7RRun
kr/4WB896QleQ+eNRBA/0p9m0jjsOBtZXjuUptYdiIroMeAbuYMoppwNgD+50FBczWacDZiv9zJI
hdRCcbW4mnOWEfyL90YridRd8V2r4KJrsbjvLRdJgLO8hNM1tqCeg8ZjcpKH/Ju2ZGG24GxAZC7I
XZB+T44+JYtjyLdKGlhTC0QrTQTO/hL8DmQa70bq5PCAywModKGI+jcN+LIsfsoIqXGr8iCDlhbL
oWwIemx8xCBqjYa0x7iHeVmO9Sz1cQDnhX3QeyB87q4/Id63dDd8w+w0N9t7GKxmdnJnpzP+UV27
zktLHWYjog7/ig++drdpPV57eE5mg3/SuN96qWgo88X153wFshTfEgsNzXQcykjwO7pCMOkA+tfu
oDnV/J9IS/U4vFgxnU8q+votOnG0CeNTEn8AAAD//wMAUEsBAi0AFAAGAAgAAAAhAAlqJw16AQAA
rQYAABMAAAAAAAAAAAAAAAAAAAAAAFtDb250ZW50X1R5cGVzXS54bWxQSwECLQAUAAYACAAAACEA
HpEat+8AAABOAgAACwAAAAAAAAAAAAAAAACzAwAAX3JlbHMvLnJlbHNQSwECLQAUAAYACAAAACEA
NkiVaB0BAAC+BAAAHAAAAAAAAAAAAAAAAADTBgAAd29yZC9fcmVscy9kb2N1bWVudC54bWwucmVs
c1BLAQItABQABgAIAAAAIQB+2r+1GRUAAD9jAAARAAAAAAAAAAAAAAAAADIJAAB3b3JkL2RvY3Vt
ZW50LnhtbFBLAQItABQABgAIAAAAIQACrBiGZAIAAEoKAAASAAAAAAAAAAAAAAAAAHoeAAB3b3Jk
L2Zvb3Rub3Rlcy54bWxQSwECLQAUAAYACAAAACEAB+VRy2MCAABECgAAEQAAAAAAAAAAAAAAAAAO
IQAAd29yZC9lbmRub3Rlcy54bWxQSwECLQAUAAYACAAAACEAtvRnmNIGAADJIAAAFQAAAAAAAAAA
AAAAAACgIwAAd29yZC90aGVtZS90aGVtZTEueG1sUEsBAi0AFAAGAAgAAAAhAAztKD0FCQAAISMA
ABEAAAAAAAAAAAAAAAAApSoAAHdvcmQvc2V0dGluZ3MueG1sUEsBAi0AFAAGAAgAAAAhAL3Ujb8n
AQAAjwIAABQAAAAAAAAAAAAAAAAA2TMAAHdvcmQvd2ViU2V0dGluZ3MueG1sUEsBAi0AFAAGAAgA
AAAhAFnmvzvCDgAAmI8AAA8AAAAAAAAAAAAAAAAAMjUAAHdvcmQvc3R5bGVzLnhtbFBLAQItABQA
BgAIAAAAIQA+CukDvAQAAGRAAAASAAAAAAAAAAAAAAAAACFEAAB3b3JkL251bWJlcmluZy54bWxQ
SwECLQAUAAYACAAAACEAqM7Ek2UBAADXAgAAEQAAAAAAAAAAAAAAAAANSQAAZG9jUHJvcHMvY29y
ZS54bWxQSwECLQAUAAYACAAAACEAdW2iPz4CAAC2CQAAEgAAAAAAAAAAAAAAAACpSwAAd29yZC9m
b250VGFibGUueG1sUEsBAi0AFAAGAAgAAAAhADfVDPPgAQAA4QMAABAAAAAAAAAAAAAAAAAAF04A
AGRvY1Byb3BzL2FwcC54bWxQSwUGAAAAAA4ADgCAAwAALVEAAAAA

--_011_ME3PR01MB83240723123AF6E969F77F71B3C62ME3PR01MB8324ausp_--
